# Supplementary material for: Ethyl 3-(4-meth­oxy­phen­yl)-2-phenyl-3-(4-phenyl-1,2,3-selenadiazol-5-yl)propano­ate
Source: Acta Crystallogr Sect E Struct Rep Online. 2012 Jul 7;68(Pt 8):o2347. doi: 10.1107/S1600536812028322 (PMC3414282; doi:10.1107/S1600536812028322)
Supplement: Supplementary file 1 [file e-68-o2347-sup1.cif]

##############################################################################
#                                                                            #
# This CIF contains the data in a paper accepted for publication in          #
# Acta Crystallographica Section E. It conforms to the requirements of       #
# Notes for Authors for Acta Crystallographica Section E, and has been       #
# peer reviewed under the auspices of the IUCr Commission on Journals.       #
#                                                                            #
# Full details of the Crystallographic Information File format               #
# are given in the paper "The Crystallographic Information File (CIF):       #
# a New Standard Archive File for Crystallography" by S. R. Hall, F. H.      #
# Allen and I. D. Brown [Acta Cryst. (1991), A47, 655-685].                  #
#                                                                            #
# The current version of the core CIF dictionary is obtainable from          #
# ftp://ftp.iucr.org/pub/cif_core.dic.                                       #
#                                                                            #
# Software is freely available for graphical display of the structure(s)     #
# in this CIF. For information consult the CIF software page                 #
# http://www.iucr.org/resources/cif/software.                                #
#                                                                            #
# This file may be used for bona fide research purposes within the           #
# scientific community so long as proper attribution is given to the journal # 
# article from which it was obtained.                                        #
#                                                                            #
##############################################################################
data_global
_audit_creation_method     SHELXL-97
_journal_date_recd_electronic     2012-05-19
_journal_date_accepted     2012-06-22
_journal_name_full     'Acta Crystallographica, Section E'
_journal_year     2012
_journal_volume     68
_journal_issue      8
_journal_page_first     o2347
_journal_page_last     o2347
_journal_paper_category     QO
_journal_paper_doi     10.1107/S1600536812028322
_journal_coeditor_code     BT5929
_publ_contact_author_name     ' M.N. Ponnuswamy '
_publ_contact_author_address
;   Centre of Advanced Study in Crystallography and Biophysics
    University of Madras
    Guindy Campus
    Chennai 600 025
    India
;
_publ_contact_author_email     'mnpsy2004@yahoo.com'
_publ_contact_author_fax     '+9144 22352494'
_publ_contact_author_phone     '+9144 22300122'
_publ_section_title
;
Ethyl
3-(4-methoxyphenyl)-2-phenyl-3-(4-phenyl-1,2,3-selenadiazol-5-yl)propanoate
;
loop_
    _publ_author_name
    _publ_author_address
    'P. Sugumar'
;
      Centre of Advanced Study in Crystallography and Biophysics
      University of Madras
      Guindy Campus
      Chennai 600 025
      India
;
    'S. Sankari'
;
      Department of Chemistry
      Sri Sarada College for Women (Autonomous)
      Fairlands
      Salem 636 016
      India
;
    'P. Manisankar'
;     Department of Industrial Chemistry,
      Alagappa University,
      Karaikudi 630 003,
      India
;
    ' M. N. Ponnuswamy'
;
      Centre of Advanced Study in Crystallography and Biophysics
      University of Madras
      Guindy Campus
      Chennai 600 025
      India
;
data_I
_audit_creation_method     SHELXL-97
_chemical_name_systematic
;
Ethyl
3-(4-methoxyphenyl)-2-phenyl-3-(4-phenyl-1,2,3-selenadiazol-5-yl)propanoate
;
_chemical_name_common
;
;
_chemical_formula_moiety     'C26 H24 N2 O3 Se'
_chemical_formula_sum     'C26 H24 N2 O3 Se'
_chemical_formula_iupac     'C26 H24 N2 O3 Se'
_chemical_formula_weight     491.43
_chemical_melting_point     ?
_symmetry_cell_setting     monoclinic
_symmetry_space_group_name_H-M     'P 21/c'
_symmetry_space_group_name_Hall     '-P 2ybc'
loop_
    _symmetry_equiv_pos_as_xyz
    'x, y, z'
    '-x, y+1/2, -z+1/2'
    '-x, -y, -z'
    'x, -y-1/2, z-1/2'
_cell_length_a     11.8187(4)
_cell_length_b     12.8241(5)
_cell_length_c     16.1837(6)
_cell_angle_alpha     90.00
_cell_angle_beta     105.280(2)
_cell_angle_gamma     90.00
_cell_volume     2366.16(15)
_cell_formula_units_Z     4
_cell_measurement_reflns_used     5918
_cell_measurement_theta_min     1.79
_cell_measurement_theta_max     28.41
_cell_measurement_temperature     293(2)
_exptl_crystal_description     'Block'
_exptl_crystal_colour     'white crystalline'
_exptl_crystal_size_max     0.20
_exptl_crystal_size_mid     0.15
_exptl_crystal_size_min     0.15
_exptl_crystal_density_diffrn     1.380
_exptl_crystal_density_meas     ?
_exptl_crystal_density_method     'not measured'
_exptl_crystal_F_000     1008
_exptl_absorpt_coefficient_mu     1.616
_exptl_absorpt_correction_type     multi-scan
_exptl_absorpt_process_details     '(SADABS; Bruker, 2008)'
_exptl_absorpt_correction_T_min     0.748
_exptl_absorpt_correction_T_max     0.785
_exptl_special_details
;
;
_diffrn_ambient_temperature     293(2)
_diffrn_radiation_type     MoK\a
_diffrn_radiation_wavelength     0.71073
_diffrn_radiation_source     'fine-focus sealed tube'
_diffrn_radiation_monochromator     graphite
_diffrn_measurement_device_type     'Bruker SMART APEXII area-detector'
_diffrn_measurement_method     '\w and \f scans'
_diffrn_detector_area_resol_mean     ?
_diffrn_reflns_number     22954
_diffrn_reflns_av_R_equivalents     0.0455
_diffrn_reflns_av_sigmaI/netI     0.0541
_diffrn_reflns_theta_min     1.79
_diffrn_reflns_theta_max     28.41
_diffrn_reflns_theta_full     28.41
_diffrn_measured_fraction_theta_max     0.995
_diffrn_measured_fraction_theta_full     0.995
_diffrn_reflns_limit_h_min     -15
_diffrn_reflns_limit_h_max     15
_diffrn_reflns_limit_k_min     -13
_diffrn_reflns_limit_k_max     17
_diffrn_reflns_limit_l_min     -18
_diffrn_reflns_limit_l_max     21
_diffrn_standards_number     ?
_diffrn_standards_interval_count     ?
_diffrn_standards_interval_time     ?
_diffrn_standards_decay_%     ?
_refine_special_details
;
Refinement of <i>F</i>^2^ against ALL reflections. The weighted <i>R</i>-factor
<i>wR</i> and goodness of fit <i>S</i> are based on <i>F</i>^2^, conventional
<i>R</i>-factors <i>R</i> are based on <i>F</i>, with <i>F</i> set to zero for
negative <i>F</i>^2^. The threshold expression of <i>F</i>^2^ >
\s(<i>F</i>^2^) is used only for calculating <i>R</i>-factors(gt) <i>etc</i>.
and is not relevant to the choice of reflections for refinement.
<i>R</i>-factors based on <i>F</i>^2^ are statistically about twice as large
as those based on <i>F</i>, and <i>R</i>- factors based on ALL data will be
even larger.
;
_reflns_number_total     5918
_reflns_number_gt     3015
_reflns_threshold_expression     I>2\s(I)
_refine_ls_structure_factor_coef     Fsqd
_refine_ls_matrix_type     full
_refine_ls_R_factor_all     0.1023
_refine_ls_R_factor_gt     0.0381
_refine_ls_wR_factor_gt     0.0883
_refine_ls_wR_factor_ref     0.1077
_refine_ls_goodness_of_fit_ref     0.991
_refine_ls_restrained_S_all     0.991
_refine_ls_number_reflns     5918
_refine_ls_number_parameters     291
_refine_ls_number_restraints     2
_refine_ls_hydrogen_treatment     constr
_refine_ls_weighting_scheme     calc
_refine_ls_weighting_details
         'calc w=1/[\s^2^(Fo^2^)+(0.0454P)^2^+0.2327P] where P=(Fo^2^+2Fc^2^)/3'
_atom_sites_solution_hydrogens     geom
_atom_sites_solution_primary     direct
_atom_sites_solution_secondary     difmap
_refine_ls_shift/su_max     0.002
_refine_ls_shift/su_mean     0.000
_refine_diff_density_max     0.242
_refine_diff_density_min     -0.281
_refine_ls_extinction_method     none
_refine_ls_extinction_coef     ?
loop_
    _atom_type_symbol
    _atom_type_description
    _atom_type_scat_dispersion_real
    _atom_type_scat_dispersion_imag
    _atom_type_scat_source
    'C' 'C' 0.0033 0.0016
                         'International Tables Vol C Tables 4.2.6.8 and 6.1.1.4'
    'H' 'H' 0.0000 0.0000
                         'International Tables Vol C Tables 4.2.6.8 and 6.1.1.4'
    'N' 'N' 0.0061 0.0033
                         'International Tables Vol C Tables 4.2.6.8 and 6.1.1.4'
    'O' 'O' 0.0106 0.0060
                         'International Tables Vol C Tables 4.2.6.8 and 6.1.1.4'
    'Se' 'Se' -0.0929 2.2259
                         'International Tables Vol C Tables 4.2.6.8 and 6.1.1.4'
_computing_data_collection     'APEX2 (Bruker, 2008)'
_computing_cell_refinement     'SAINT (Bruker, 2008)'
_computing_data_reduction     'SAINT (Bruker, 2008)'
_computing_structure_solution     'SHELXS97 (Sheldrick, 2008)'
_computing_structure_refinement     'SHELXL97 (Sheldrick, 2008)'
_computing_molecular_graphics     'ORTEP-3 (Farrugia, 1997)'
_computing_publication_material
                            'SHELXL97 (Sheldrick, 2008) and PLATON (Spek, 2009)'
loop_
    _atom_site_type_symbol
    _atom_site_label
    _atom_site_fract_x
    _atom_site_fract_y
    _atom_site_fract_z
    _atom_site_U_iso_or_equiv
    _atom_site_adp_type
    _atom_site_calc_flag
    _atom_site_refinement_flags
    _atom_site_occupancy
    _atom_site_symmetry_multiplicity
    _atom_site_disorder_assembly
    _atom_site_disorder_group
    C C1 0.93252(18) 0.38149(19) 0.26921(14) 0.0573(6) Uani d . 1 1 . .
    C C2 0.8634(2) 0.45552(18) 0.30523(15) 0.0600(6) Uani d . 1 1 . .
    C C3 0.8805(3) 0.4614(2) 0.39336(18) 0.0801(8) Uani d . 1 1 . .
    H H3 0.9360 0.4188 0.4292 0.096 Uiso calc R 1 1 . .
    C C4 0.8160(3) 0.5299(3) 0.4282(2) 0.0970(10) Uani d . 1 1 . .
    H H4 0.8284 0.5335 0.4873 0.116 Uiso calc R 1 1 . .
    C C5 0.7334(3) 0.5929(3) 0.3758(3) 0.1004(10) Uani d . 1 1 . .
    H H5 0.6889 0.6381 0.3995 0.120 Uiso calc R 1 1 . .
    C C6 0.7164(3) 0.5894(2) 0.2896(2) 0.0874(8) Uani d . 1 1 . .
    H H6 0.6607 0.6325 0.2544 0.105 Uiso calc R 1 1 . .
    C C7 0.7816(2) 0.5218(2) 0.25363(17) 0.0689(7) Uani d . 1 1 . .
    H H7 0.7706 0.5208 0.1946 0.083 Uiso calc R 1 1 . .
    C C8 0.89231(18) 0.31086(19) 0.20497(14) 0.0552(6) Uani d . 1 1 . .
    C C9 0.76498(17) 0.28768(18) 0.15966(13) 0.0517(6) Uani d . 1 1 . .
    H H9 0.7194 0.3502 0.1642 0.062 Uiso calc R 1 1 . .
    C C10 0.71970(17) 0.20024(19) 0.20511(13) 0.0506(6) Uani d . 1 1 . .
    C C11 0.6465(2) 0.2215(2) 0.25734(16) 0.0621(6) Uani d . 1 1 . .
    H H11 0.6253 0.2902 0.2643 0.075 Uiso calc R 1 1 . .
    C C12 0.6049(2) 0.1429(2) 0.29906(15) 0.0692(7) Uani d . 1 1 . .
    H H12 0.5557 0.1589 0.3337 0.083 Uiso calc R 1 1 . .
    C C13 0.63546(19) 0.0406(2) 0.28997(14) 0.0610(6) Uani d . 1 1 . .
    C C14 0.7102(2) 0.0182(2) 0.23980(14) 0.0602(6) Uani d . 1 1 . .
    H H14 0.7331 -0.0502 0.2341 0.072 Uiso calc R 1 1 . .
    C C15 0.75087(19) 0.0977(2) 0.19819(14) 0.0569(6) Uani d . 1 1 . .
    H H15 0.8010 0.0818 0.1643 0.068 Uiso calc R 1 1 . .
    C C16 0.74743(19) 0.26514(18) 0.06321(14) 0.0532(6) Uani d . 1 1 . .
    H H16 0.7854 0.1984 0.0581 0.064 Uiso calc R 1 1 . .
    C C17 0.6178(2) 0.25479(19) 0.01685(14) 0.0559(6) Uani d . 1 1 . .
    C C18 0.5418(2) 0.3368(2) 0.01082(15) 0.0692(7) Uani d . 1 1 . .
    H H18 0.5694 0.4004 0.0358 0.083 Uiso calc R 1 1 . .
    C C19 0.4241(2) 0.3260(3) -0.03218(17) 0.0874(9) Uani d U 1 1 . .
    H H19 0.3733 0.3821 -0.0357 0.105 Uiso calc R 1 1 . .
    C C20 0.3833(3) 0.2340(4) -0.06894(19) 0.1056(13) Uani d U 1 1 . .
    H H20 0.3046 0.2273 -0.0983 0.127 Uiso calc R 1 1 . .
    C C21 0.4568(3) 0.1517(3) -0.0631(2) 0.1099(12) Uani d . 1 1 . .
    H H21 0.4280 0.0882 -0.0876 0.132 Uiso calc R 1 1 . .
    C C22 0.5750(2) 0.1614(2) -0.02057(16) 0.0825(8) Uani d . 1 1 . .
    H H22 0.6251 0.1048 -0.0174 0.099 Uiso calc R 1 1 . .
    C C23 0.8048(2) 0.3473(2) 0.02199(15) 0.0636(6) Uani d . 1 1 . .
    C C24 0.9300(3) 0.3684(3) -0.0716(2) 0.1186(13) Uani d U 1 1 . .
    H H24A 0.8975 0.3616 -0.1330 0.142 Uiso calc R 1 1 . .
    H H24B 0.9233 0.4409 -0.0563 0.142 Uiso calc R 1 1 . .
    C C25 1.0508(3) 0.3386(3) -0.0492(3) 0.1373(15) Uani d U 1 1 . .
    H H25A 1.0866 0.3579 0.0091 0.206 Uiso calc R 1 1 . .
    H H25B 1.0901 0.3734 -0.0863 0.206 Uiso calc R 1 1 . .
    H H25C 1.0566 0.2645 -0.0555 0.206 Uiso calc R 1 1 . .
    C C26 0.6290(3) -0.1371(3) 0.3307(2) 0.0979(10) Uani d . 1 1 . .
    H H26A 0.6117 -0.1605 0.2723 0.147 Uiso calc R 1 1 . .
    H H26B 0.5900 -0.1813 0.3624 0.147 Uiso calc R 1 1 . .
    H H26C 0.7121 -0.1399 0.3558 0.147 Uiso calc R 1 1 . .
    N N1 1.11262(17) 0.3127(2) 0.27663(15) 0.0825(7) Uani d . 1 1 . .
    N N2 1.05298(17) 0.37906(18) 0.30570(13) 0.0737(6) Uani d . 1 1 . .
    O O1 0.79677(18) 0.43897(17) 0.03213(13) 0.0920(6) Uani d . 1 1 . .
    O O2 0.86503(16) 0.30345(16) -0.02744(11) 0.0793(5) Uani d . 1 1 . .
    O O3 0.58939(16) -0.03346(17) 0.33286(11) 0.0845(6) Uani d . 1 1 . .
    Se Se1 1.01611(2) 0.23384(2) 0.189123(19) 0.07749(14) Uani d . 1 1 . .
loop_
    _atom_site_aniso_label
    _atom_site_aniso_U_11
    _atom_site_aniso_U_22
    _atom_site_aniso_U_33
    _atom_site_aniso_U_12
    _atom_site_aniso_U_13
    _atom_site_aniso_U_23
    C1 0.0423(12) 0.0620(15) 0.0588(14) -0.0054(11) -0.0022(10) 0.0037(12)
    C2 0.0525(13) 0.0566(15) 0.0631(15) -0.0116(12) 0.0011(11) -0.0054(12)
    C3 0.087(2) 0.074(2) 0.0717(19) -0.0048(16) 0.0061(15) 0.0003(15)
    C4 0.124(3) 0.088(2) 0.084(2) -0.012(2) 0.037(2) -0.0146(19)
    C5 0.099(2) 0.087(2) 0.123(3) 0.002(2) 0.042(2) -0.018(2)
    C6 0.0725(18) 0.071(2) 0.109(2) 0.0075(16) 0.0075(17) -0.0109(18)
    C7 0.0575(14) 0.0651(17) 0.0728(16) -0.0058(13) -0.0024(12) -0.0041(14)
    C8 0.0386(11) 0.0635(15) 0.0582(13) 0.0012(11) 0.0032(10) 0.0024(12)
    C9 0.0339(10) 0.0581(15) 0.0572(13) 0.0005(10) 0.0018(9) -0.0093(11)
    C10 0.0333(10) 0.0654(16) 0.0495(12) -0.0019(10) 0.0046(9) -0.0100(11)
    C11 0.0460(12) 0.0768(17) 0.0615(15) 0.0070(13) 0.0105(11) -0.0119(14)
    C12 0.0502(13) 0.103(2) 0.0595(15) -0.0009(15) 0.0233(12) -0.0128(15)
    C13 0.0465(13) 0.083(2) 0.0532(14) -0.0084(13) 0.0119(11) -0.0031(13)
    C14 0.0530(13) 0.0678(16) 0.0602(14) -0.0020(12) 0.0159(11) -0.0057(13)
    C15 0.0463(12) 0.0696(17) 0.0577(14) -0.0014(12) 0.0190(11) -0.0060(13)
    C16 0.0414(11) 0.0583(14) 0.0563(13) -0.0021(11) 0.0065(10) -0.0027(11)
    C17 0.0450(12) 0.0755(18) 0.0434(12) -0.0083(12) 0.0051(10) 0.0011(11)
    C18 0.0496(14) 0.091(2) 0.0614(15) -0.0017(14) 0.0058(11) -0.0004(14)
    C19 0.0488(15) 0.147(3) 0.0614(16) 0.0033(18) 0.0053(12) 0.0100(18)
    C20 0.0575(18) 0.185(4) 0.0605(18) -0.036(2) -0.0079(14) 0.014(2)
    C21 0.091(2) 0.128(3) 0.089(2) -0.052(2) -0.0134(19) -0.009(2)
    C22 0.0764(18) 0.083(2) 0.0766(17) -0.0195(16) -0.0004(15) -0.0111(16)
    C23 0.0447(13) 0.079(2) 0.0600(15) -0.0092(14) 0.0021(11) 0.0016(15)
    C24 0.080(2) 0.169(4) 0.110(2) -0.011(2) 0.0330(19) 0.049(2)
    C25 0.097(3) 0.108(3) 0.229(5) -0.029(2) 0.082(3) -0.020(3)
    C26 0.105(2) 0.098(3) 0.097(2) -0.017(2) 0.0379(19) 0.0164(19)
    N1 0.0399(11) 0.1018(18) 0.0956(17) -0.0025(12) 0.0000(11) 0.0053(14)
    N2 0.0448(11) 0.0841(16) 0.0790(14) -0.0109(11) -0.0068(10) 0.0003(12)
    O1 0.0964(15) 0.0734(14) 0.1110(16) -0.0179(12) 0.0357(12) 0.0019(12)
    O2 0.0643(11) 0.1052(14) 0.0741(11) -0.0009(11) 0.0280(10) 0.0144(11)
    O3 0.0791(12) 0.1050(16) 0.0787(12) -0.0122(12) 0.0376(10) 0.0076(11)
    Se1 0.04128(15) 0.0978(3) 0.0883(2) 0.00942(14) 0.00818(13) -0.00765(16)
_geom_special_details
;
All e.s.d.'s (except the e.s.d. in the dihedral angle between two l.s. planes)
are estimated using the full covariance matrix. The cell e.s.d.'s are taken
into account individually in the estimation of e.s.d.'s in distances, angles
and torsion angles; correlations between e.s.d.'s in cell parameters are only
used when they are defined by crystal symmetry. An approximate (isotropic)
treatment of cell e.s.d.'s is used for estimating e.s.d.'s involving l.s.
planes.
;
loop_
    _geom_bond_atom_site_label_1
    _geom_bond_atom_site_label_2
    _geom_bond_site_symmetry_2
    _geom_bond_distance
    _geom_bond_publ_flag
    C1 C8 . 1.366(3) ?
    C1 N2 . 1.390(3) ?
    C1 C2 . 1.470(3) ?
    C2 C7 . 1.388(3) ?
    C2 C3 . 1.389(3) ?
    C3 C4 . 1.377(4) ?
    C3 H3 . 0.9300 ?
    C4 C5 . 1.375(4) ?
    C4 H4 . 0.9300 ?
    C5 C6 . 1.357(4) ?
    C5 H5 . 0.9300 ?
    C6 C7 . 1.386(4) ?
    C6 H6 . 0.9300 ?
    C7 H7 . 0.9300 ?
    C8 C9 . 1.520(3) ?
    C8 Se1 . 1.838(2) ?
    C9 C10 . 1.514(3) ?
    C9 C16 . 1.547(3) ?
    C9 H9 . 0.9800 ?
    C10 C15 . 1.378(3) ?
    C10 C11 . 1.386(3) ?
    C11 C12 . 1.375(3) ?
    C11 H11 . 0.9300 ?
    C12 C13 . 1.380(4) ?
    C12 H12 . 0.9300 ?
    C13 O3 . 1.371(3) ?
    C13 C14 . 1.378(3) ?
    C14 C15 . 1.377(3) ?
    C14 H14 . 0.9300 ?
    C15 H15 . 0.9300 ?
    C16 C23 . 1.502(3) ?
    C16 C17 . 1.524(3) ?
    C16 H16 . 0.9800 ?
    C17 C18 . 1.369(3) ?
    C17 C22 . 1.377(3) ?
    C18 C19 . 1.389(3) ?
    C18 H18 . 0.9300 ?
    C19 C20 . 1.351(5) ?
    C19 H19 . 0.9300 ?
    C20 C21 . 1.355(5) ?
    C20 H20 . 0.9300 ?
    C21 C22 . 1.390(4) ?
    C21 H21 . 0.9300 ?
    C22 H22 . 0.9300 ?
    C23 O1 . 1.194(3) ?
    C23 O2 . 1.328(3) ?
    C24 C25 . 1.429(4) ?
    C24 O2 . 1.444(3) ?
    C24 H24A . 0.9700 ?
    C24 H24B . 0.9700 ?
    C25 H25A . 0.9600 ?
    C25 H25B . 0.9600 ?
    C25 H25C . 0.9600 ?
    C26 O3 . 1.412(4) ?
    C26 H26A . 0.9600 ?
    C26 H26B . 0.9600 ?
    C26 H26C . 0.9600 ?
    N1 N2 . 1.272(3) ?
    N1 Se1 . 1.865(2) ?
loop_
    _geom_angle_atom_site_label_1
    _geom_angle_atom_site_label_2
    _geom_angle_atom_site_label_3
    _geom_angle_site_symmetry_1
    _geom_angle_site_symmetry_3
    _geom_angle
    _geom_angle_publ_flag
    C8 C1 N2 . . 114.9(2) ?
    C8 C1 C2 . . 127.72(19) ?
    N2 C1 C2 . . 117.4(2) ?
    C7 C2 C3 . . 118.3(3) ?
    C7 C2 C1 . . 121.9(2) ?
    C3 C2 C1 . . 119.8(2) ?
    C4 C3 C2 . . 120.6(3) ?
    C4 C3 H3 . . 119.7 ?
    C2 C3 H3 . . 119.7 ?
    C5 C4 C3 . . 120.1(3) ?
    C5 C4 H4 . . 119.9 ?
    C3 C4 H4 . . 119.9 ?
    C6 C5 C4 . . 120.2(3) ?
    C6 C5 H5 . . 119.9 ?
    C4 C5 H5 . . 119.9 ?
    C5 C6 C7 . . 120.3(3) ?
    C5 C6 H6 . . 119.9 ?
    C7 C6 H6 . . 119.9 ?
    C6 C7 C2 . . 120.4(3) ?
    C6 C7 H7 . . 119.8 ?
    C2 C7 H7 . . 119.8 ?
    C1 C8 C9 . . 126.8(2) ?
    C1 C8 Se1 . . 109.41(16) ?
    C9 C8 Se1 . . 123.43(17) ?
    C10 C9 C8 . . 110.02(17) ?
    C10 C9 C16 . . 112.41(17) ?
    C8 C9 C16 . . 112.08(18) ?
    C10 C9 H9 . . 107.4 ?
    C8 C9 H9 . . 107.4 ?
    C16 C9 H9 . . 107.4 ?
    C15 C10 C11 . . 117.4(2) ?
    C15 C10 C9 . . 122.1(2) ?
    C11 C10 C9 . . 120.5(2) ?
    C12 C11 C10 . . 121.1(2) ?
    C12 C11 H11 . . 119.4 ?
    C10 C11 H11 . . 119.4 ?
    C11 C12 C13 . . 120.5(2) ?
    C11 C12 H12 . . 119.8 ?
    C13 C12 H12 . . 119.8 ?
    O3 C13 C14 . . 123.8(3) ?
    O3 C13 C12 . . 117.1(2) ?
    C14 C13 C12 . . 119.2(2) ?
    C15 C14 C13 . . 119.6(2) ?
    C15 C14 H14 . . 120.2 ?
    C13 C14 H14 . . 120.2 ?
    C14 C15 C10 . . 122.1(2) ?
    C14 C15 H15 . . 118.9 ?
    C10 C15 H15 . . 118.9 ?
    C23 C16 C17 . . 110.84(18) ?
    C23 C16 C9 . . 111.16(19) ?
    C17 C16 C9 . . 111.29(18) ?
    C23 C16 H16 . . 107.8 ?
    C17 C16 H16 . . 107.8 ?
    C9 C16 H16 . . 107.8 ?
    C18 C17 C22 . . 118.6(2) ?
    C18 C17 C16 . . 121.6(2) ?
    C22 C17 C16 . . 119.8(2) ?
    C17 C18 C19 . . 120.7(3) ?
    C17 C18 H18 . . 119.7 ?
    C19 C18 H18 . . 119.7 ?
    C20 C19 C18 . . 120.1(3) ?
    C20 C19 H19 . . 119.9 ?
    C18 C19 H19 . . 119.9 ?
    C19 C20 C21 . . 120.1(3) ?
    C19 C20 H20 . . 120.0 ?
    C21 C20 H20 . . 120.0 ?
    C20 C21 C22 . . 120.5(3) ?
    C20 C21 H21 . . 119.8 ?
    C22 C21 H21 . . 119.8 ?
    C17 C22 C21 . . 120.0(3) ?
    C17 C22 H22 . . 120.0 ?
    C21 C22 H22 . . 120.0 ?
    O1 C23 O2 . . 125.1(2) ?
    O1 C23 C16 . . 124.6(3) ?
    O2 C23 C16 . . 110.3(2) ?
    C25 C24 O2 . . 110.2(3) ?
    C25 C24 H24A . . 109.6 ?
    O2 C24 H24A . . 109.6 ?
    C25 C24 H24B . . 109.6 ?
    O2 C24 H24B . . 109.6 ?
    H24A C24 H24B . . 108.1 ?
    C24 C25 H25A . . 109.5 ?
    C24 C25 H25B . . 109.5 ?
    H25A C25 H25B . . 109.5 ?
    C24 C25 H25C . . 109.5 ?
    H25A C25 H25C . . 109.5 ?
    H25B C25 H25C . . 109.5 ?
    O3 C26 H26A . . 109.5 ?
    O3 C26 H26B . . 109.5 ?
    H26A C26 H26B . . 109.5 ?
    O3 C26 H26C . . 109.5 ?
    H26A C26 H26C . . 109.5 ?
    H26B C26 H26C . . 109.5 ?
    N2 N1 Se1 . . 110.86(15) ?
    N1 N2 C1 . . 117.6(2) ?
    C23 O2 C24 . . 119.5(3) ?
    C13 O3 C26 . . 117.4(2) ?
    C8 Se1 N1 . . 87.29(10) ?
loop_
    _geom_torsion_atom_site_label_1
    _geom_torsion_atom_site_label_2
    _geom_torsion_atom_site_label_3
    _geom_torsion_atom_site_label_4
    _geom_torsion_site_symmetry_1
    _geom_torsion_site_symmetry_2
    _geom_torsion_site_symmetry_3
    _geom_torsion_site_symmetry_4
    _geom_torsion
    _geom_torsion_publ_flag
    C8 C1 C2 C7 . . . . -51.0(4) ?
    N2 C1 C2 C7 . . . . 131.4(2) ?
    C8 C1 C2 C3 . . . . 129.9(3) ?
    N2 C1 C2 C3 . . . . -47.6(3) ?
    C7 C2 C3 C4 . . . . 1.3(4) ?
    C1 C2 C3 C4 . . . . -179.6(2) ?
    C2 C3 C4 C5 . . . . 0.3(5) ?
    C3 C4 C5 C6 . . . . -1.2(5) ?
    C4 C5 C6 C7 . . . . 0.4(5) ?
    C5 C6 C7 C2 . . . . 1.2(4) ?
    C3 C2 C7 C6 . . . . -2.1(4) ?
    C1 C2 C7 C6 . . . . 178.9(2) ?
    N2 C1 C8 C9 . . . . 173.3(2) ?
    C2 C1 C8 C9 . . . . -4.3(4) ?
    N2 C1 C8 Se1 . . . . 0.4(3) ?
    C2 C1 C8 Se1 . . . . -177.27(19) ?
    C1 C8 C9 C10 . . . . -91.0(3) ?
    Se1 C8 C9 C10 . . . . 81.0(2) ?
    C1 C8 C9 C16 . . . . 143.1(2) ?
    Se1 C8 C9 C16 . . . . -44.8(3) ?
    C8 C9 C10 C15 . . . . -74.9(3) ?
    C16 C9 C10 C15 . . . . 50.8(3) ?
    C8 C9 C10 C11 . . . . 103.6(2) ?
    C16 C9 C10 C11 . . . . -130.7(2) ?
    C15 C10 C11 C12 . . . . -1.4(3) ?
    C9 C10 C11 C12 . . . . -179.9(2) ?
    C10 C11 C12 C13 . . . . 0.2(4) ?
    C11 C12 C13 O3 . . . . -179.3(2) ?
    C11 C12 C13 C14 . . . . 1.2(3) ?
    O3 C13 C14 C15 . . . . 179.1(2) ?
    C12 C13 C14 C15 . . . . -1.5(3) ?
    C13 C14 C15 C10 . . . . 0.3(3) ?
    C11 C10 C15 C14 . . . . 1.1(3) ?
    C9 C10 C15 C14 . . . . 179.68(19) ?
    C10 C9 C16 C23 . . . . -173.75(19) ?
    C8 C9 C16 C23 . . . . -49.2(3) ?
    C10 C9 C16 C17 . . . . 62.2(2) ?
    C8 C9 C16 C17 . . . . -173.29(19) ?
    C23 C16 C17 C18 . . . . -60.5(3) ?
    C9 C16 C17 C18 . . . . 63.8(3) ?
    C23 C16 C17 C22 . . . . 119.2(3) ?
    C9 C16 C17 C22 . . . . -116.6(2) ?
    C22 C17 C18 C19 . . . . 0.0(4) ?
    C16 C17 C18 C19 . . . . 179.6(2) ?
    C17 C18 C19 C20 . . . . -0.3(4) ?
    C18 C19 C20 C21 . . . . 0.8(5) ?
    C19 C20 C21 C22 . . . . -1.1(5) ?
    C18 C17 C22 C21 . . . . -0.3(4) ?
    C16 C17 C22 C21 . . . . -179.9(3) ?
    C20 C21 C22 C17 . . . . 0.8(5) ?
    C17 C16 C23 O1 . . . . 78.4(3) ?
    C9 C16 C23 O1 . . . . -46.0(3) ?
    C17 C16 C23 O2 . . . . -101.3(2) ?
    C9 C16 C23 O2 . . . . 134.35(19) ?
    Se1 N1 N2 C1 . . . . -0.1(3) ?
    C8 C1 N2 N1 . . . . -0.2(3) ?
    C2 C1 N2 N1 . . . . 177.7(2) ?
    O1 C23 O2 C24 . . . . 2.0(4) ?
    C16 C23 O2 C24 . . . . -178.4(2) ?
    C25 C24 O2 C23 . . . . 123.3(3) ?
    C14 C13 O3 C26 . . . . 5.4(3) ?
    C12 C13 O3 C26 . . . . -174.0(2) ?
    C1 C8 Se1 N1 . . . . -0.32(18) ?
    C9 C8 Se1 N1 . . . . -173.5(2) ?
    N2 N1 Se1 C8 . . . . 0.2(2) ?
loop_
    _geom_hbond_atom_site_label_D
    _geom_hbond_atom_site_label_H
    _geom_hbond_atom_site_label_A
    _geom_hbond_site_symmetry_A
    _geom_hbond_distance_DH
    _geom_hbond_distance_HA
    _geom_hbond_distance_DA
    _geom_hbond_angle_DHA
    C14 H14 N1 2_745 0.93 2.57 3.420(3) 151.8
    C12 H12 Cg4 4_566 0.96 2.81 3.673(3) 154
    C24 H24A Cg3 4_565 0.96 2.80 3.580(3) 138
_iucr_refine_instructions_details
;
TITL PTPMS in P2(1)/c
CELL  0.71073  11.8187  12.8241  16.1837   90.000  105.280   90.000
ZERR     4.00   0.0004   0.0005   0.0006    0.000    0.002    0.000
LATT   1
SYMM  - X, 1/2 + Y, 1/2 - Z
SFAC  C    H    N    O    SE
UNIT  104  96  8    12   4
MERG   2
DELU  C19 > C20
DELU  C24 > C25
EQIV $1   2-x, -1/2+y, 1/2-z
HTAB C14, N1_$1
FMAP   2
PLAN   20
ACTA
BOND   $H
CONF
L.S.  10
WGHT    0.045400    0.232700
FVAR       0.12495
C1    1    0.932523    0.381489    0.269207    11.00000    0.04233    0.06203 =
         0.05879    0.00367   -0.00218   -0.00544
C2    1    0.863374    0.455518    0.305233    11.00000    0.05246    0.05660 =
         0.06305   -0.00542    0.00114   -0.01158
C3    1    0.880469    0.461418    0.393358    11.00000    0.08666    0.07367 =
         0.07166    0.00027    0.00611   -0.00483
AFIX  43
H3    2    0.935963    0.418756    0.429159    11.00000   -1.20000
AFIX   0
C4    1    0.815990    0.529865    0.428190    11.00000    0.12444    0.08782 =
         0.08401   -0.01456    0.03666   -0.01174
AFIX  43
H4    2    0.828364    0.533465    0.487300    11.00000   -1.20000
AFIX   0
C5    1    0.733355    0.592901    0.375792    11.00000    0.09851    0.08716 =
         0.12292   -0.01782    0.04224    0.00169
AFIX  43
H5    2    0.688943    0.638094    0.399508    11.00000   -1.20000
AFIX   0
C6    1    0.716373    0.589396    0.289556    11.00000    0.07253    0.07102 =
         0.10924   -0.01094    0.00750    0.00747
AFIX  43
H6    2    0.660724    0.632546    0.254429    11.00000   -1.20000
AFIX   0
C7    1    0.781621    0.521779    0.253634    11.00000    0.05751    0.06512 =
         0.07284   -0.00410   -0.00239   -0.00580
AFIX  43
H7    2    0.770570    0.520784    0.194577    11.00000   -1.20000
AFIX   0
C8    1    0.892310    0.310857    0.204975    11.00000    0.03860    0.06353 =
         0.05821    0.00242    0.00325    0.00123
C9    1    0.764983    0.287683    0.159663    11.00000    0.03394    0.05811 =
         0.05716   -0.00930    0.00176    0.00051
AFIX  13
H9    2    0.719366    0.350241    0.164183    11.00000   -1.20000
AFIX   0
C10   1    0.719703    0.200240    0.205113    11.00000    0.03332    0.06537 =
         0.04946   -0.00996    0.00459   -0.00186
C11   1    0.646550    0.221530    0.257345    11.00000    0.04599    0.07680 =
         0.06149   -0.01189    0.01051    0.00699
AFIX  43
H11   2    0.625311    0.290153    0.264280    11.00000   -1.20000
AFIX   0
C12   1    0.604870    0.142932    0.299063    11.00000    0.05025    0.10296 =
         0.05945   -0.01280    0.02334   -0.00085
AFIX  43
H12   2    0.555692    0.158876    0.333670    11.00000   -1.20000
AFIX   0
C13   1    0.635455    0.040561    0.289973    11.00000    0.04646    0.08260 =
         0.05319   -0.00314    0.01189   -0.00840
C14   1    0.710212    0.018209    0.239801    11.00000    0.05301    0.06779 =
         0.06023   -0.00573    0.01588   -0.00203
AFIX  43
H14   2    0.733060   -0.050230    0.234095    11.00000   -1.20000
AFIX   0
C15   1    0.750866    0.097739    0.198188    11.00000    0.04632    0.06962 =
         0.05768   -0.00597    0.01896   -0.00140
AFIX  43
H15   2    0.800990    0.081753    0.164304    11.00000   -1.20000
AFIX   0
C16   1    0.747434    0.265141    0.063210    11.00000    0.04135    0.05830 =
         0.05625   -0.00275    0.00646   -0.00205
AFIX  13
H16   2    0.785384    0.198383    0.058114    11.00000   -1.20000
AFIX   0
C17   1    0.617787    0.254787    0.016853    11.00000    0.04496    0.07555 =
         0.04343    0.00108    0.00511   -0.00832
C18   1    0.541835    0.336785    0.010823    11.00000    0.04962    0.09145 =
         0.06141   -0.00039    0.00585   -0.00168
AFIX  43
H18   2    0.569365    0.400384    0.035776    11.00000   -1.20000
AFIX   0
C19   1    0.424093    0.325965   -0.032177    11.00000    0.04877    0.14674 =
         0.06145    0.01003    0.00532    0.00333
AFIX  43
H19   2    0.373259    0.382122   -0.035668    11.00000   -1.20000
AFIX   0
C20   1    0.383267    0.234040   -0.068936    11.00000    0.05750    0.18546 =
         0.06053    0.01383   -0.00787   -0.03615
AFIX  43
H20   2    0.304604    0.227281   -0.098312    11.00000   -1.20000
AFIX   0
C21   1    0.456787    0.151668   -0.063059    11.00000    0.09093    0.12849 =
         0.08934   -0.00914   -0.01335   -0.05221
AFIX  43
H21   2    0.427989    0.088203   -0.087618    11.00000   -1.20000
AFIX   0
C22   1    0.574961    0.161374   -0.020573    11.00000    0.07637    0.08284 =
         0.07656   -0.01108   -0.00042   -0.01950
AFIX  43
H22   2    0.625107    0.104767   -0.017425    11.00000   -1.20000
AFIX   0
C23   1    0.804833    0.347349    0.021993    11.00000    0.04465    0.07949 =
         0.06004    0.00165    0.00213   -0.00916
C24   1    0.930018    0.368446   -0.071632    11.00000    0.08034    0.16946 =
         0.11046    0.04865    0.03296   -0.01120
AFIX  23
H24A  2    0.897460    0.361596   -0.133007    11.00000   -1.20000
H24B  2    0.923254    0.440868   -0.056311    11.00000   -1.20000
AFIX   0
C25   1    1.050753    0.338614   -0.049241    11.00000    0.09708    0.10833 =
         0.22852   -0.01980    0.08193   -0.02894
AFIX 137
H25A  2    1.086648    0.357924    0.009098    11.00000   -1.50000
H25B  2    1.090117    0.373356   -0.086295    11.00000   -1.50000
H25C  2    1.056618    0.264518   -0.055481    11.00000   -1.50000
AFIX   0
C26   1    0.628977   -0.137082    0.330661    11.00000    0.10477    0.09776 =
         0.09741    0.01635    0.03786   -0.01676
AFIX 137
H26A  2    0.611710   -0.160517    0.272330    11.00000   -1.50000
H26B  2    0.590011   -0.181289    0.362380    11.00000   -1.50000
H26C  2    0.712121   -0.139871    0.355779    11.00000   -1.50000
AFIX   0
N1    3    1.112619    0.312687    0.276633    11.00000    0.03986    0.10185 =
         0.09558    0.00529   -0.00002   -0.00250
N2    3    1.052983    0.379060    0.305703    11.00000    0.04484    0.08413 =
         0.07905    0.00027   -0.00682   -0.01093
O1    4    0.796767    0.438972    0.032128    11.00000    0.09640    0.07336 =
         0.11098    0.00194    0.03571   -0.01791
O2    4    0.865033    0.303446   -0.027437    11.00000    0.06428    0.10516 =
         0.07411    0.01436    0.02803   -0.00089
O3    4    0.589385   -0.033462    0.332860    11.00000    0.07914    0.10504 =
         0.07869    0.00760    0.03757   -0.01218
SE1   5    1.016105    0.233844    0.189123    11.00000    0.04128    0.09782 =
         0.08833   -0.00765    0.00818    0.00942
HKLF    4
REM  PTPMS in P2(1)/c
REM R1 =  0.0381 for   3015 Fo > 4sig(Fo)  and  0.1023 for all   5918 data
REM    291 parameters refined using      2 restraints
END
;
