# Supplementary material for: Ethyl 3-(4-meth­oxy­phen­yl)-2-phenyl-3-(4-phenyl-1,2,3-selenadiazol-5-yl)propano­ate
Source: Acta Crystallogr Sect E Struct Rep Online. 2012 Jul 7;68(Pt 8):o2347. doi: 10.1107/S1600536812028322 (PMC3414282; doi:10.1107/S1600536812028322)
Supplement: Supplementary file 2 [file e-68-o2347-Isup2.hkl]

#
# h,k,l, Fc-squared, Fo-squared, sigma(Fo-squared) and status flag
#
data_I
_shelx_title ' PTPMS in P2(1)/c'
_shelx_refln_list_code          4
_shelx_F_calc_maximum      241.09
_exptl_crystal_F_000      1008.00
_reflns_d_resolution_high  0.7469
 
loop_
 _symmetry_equiv_pos_as_xyz
 'x, y, z'
 '-x, y+1/2, -z+1/2'
 '-x, -y, -z'
 'x, -y-1/2, z-1/2'
 
_cell_length_a    11.8187
_cell_length_b    12.8241
_cell_length_c    16.1837
_cell_angle_alpha  90.000
_cell_angle_beta  105.280
_cell_angle_gamma  90.000
 
_shelx_F_squared_multiplier     1.000
 
loop_
 _refln_index_h
 _refln_index_k
 _refln_index_l
 _refln_F_squared_calc
 _refln_F_squared_meas
 _refln_F_squared_sigma
 _refln_observed_status
   1   0   0    12427.35    11925.90    269.09 o
   2   0   0     1833.38     1954.64     40.00 o
   3   0   0    10408.46    10422.09    210.95 o
   4   0   0      779.02      768.59     16.76 o
   5   0   0    10260.39    10332.78    229.21 o
   6   0   0      606.17      818.70     20.14 o
   7   0   0     2418.88     2325.04     53.38 o
   8   0   0     3385.13     3269.66     74.61 o
   9   0   0      440.87      432.96     16.36 o
  10   0   0      300.74      293.26     22.16 o
  11   0   0      275.26      293.60     16.27 o
  12   0   0       26.11       16.30     10.87 o
  13   0   0        4.31        8.97     19.86 o
  14   0   0       15.54        0.78     34.27 o
  15   0   0        3.96      -22.63     22.63 o
   1   1   0    10504.99    10246.59    347.15 o
   2   1   0      113.00      121.70      2.40 o
   3   1   0     4031.96     3856.25     53.10 o
   4   1   0     4314.10     4349.26     60.15 o
   5   1   0     1981.79     1936.50     29.79 o
   6   1   0     2028.04     2044.78     33.14 o
   7   1   0     4027.32     4159.49     63.19 o
   8   1   0     2751.41     2634.19     40.86 o
   9   1   0      715.15      663.78     16.22 o
  10   1   0     1547.88     1413.17     29.69 o
  11   1   0     1056.36     1024.14     23.35 o
  12   1   0      662.89      672.48     20.77 o
  13   1   0      439.77      446.66     18.57 o
  14   1   0      256.44      251.51     23.14 o
  15   1   0      189.79      205.41     19.60 o
   0   2   0    28308.46    25763.08    723.11 o
   1   2   0     6239.40     6242.20    117.03 o
   2   2   0    25380.74    25171.88    469.76 o
   3   2   0    16051.24    16309.74    270.62 o
   4   2   0     2846.54     2759.23     38.47 o
   5   2   0     3427.86     3377.45     51.16 o
   6   2   0     1592.91     1461.55     23.14 o
   7   2   0     2146.64     2001.74     31.34 o
   8   2   0     3187.76     3009.65     57.67 o
   9   2   0      996.17      890.24     19.95 o
  10   2   0      176.41      170.73     10.74 o
  11   2   0      347.05      358.60     13.31 o
  12   2   0       84.70       71.78      9.59 o
  13   2   0       16.29       11.37     11.39 o
  14   2   0       16.79        1.92     14.92 o
  15   2   0        0.63        1.79     16.62 o
   1   3   0     1026.23     1021.84     18.51 o
   2   3   0     5486.69     5740.10    107.99 o
   3   3   0     4468.34     4403.92     83.92 o
   4   3   0      407.12      406.75     10.53 o
   5   3   0      362.87      340.48      7.96 o
   6   3   0     1923.18     1922.32     33.16 o
   7   3   0     1797.08     1796.25     29.75 o
   8   3   0      649.74      623.51     16.47 o
   9   3   0      475.51      486.93     18.25 o
  10   3   0      955.05      916.69     25.53 o
  11   3   0      759.81      773.61     23.50 o
  12   3   0      414.27      419.52     19.87 o
  13   3   0      309.17      322.94     21.57 o
  14   3   0      218.67      210.28     24.50 o
  15   3   0      122.66      167.94     20.42 o
   0   4   0     3855.56     4129.15    102.39 o
   1   4   0     4412.47     4382.54     76.73 o
   2   4   0       63.30       48.31      2.36 o
   3   4   0     3930.63     3939.33     74.87 o
   4   4   0     1811.08     1676.53     33.04 o
   5   4   0     4773.29     4691.98     82.71 o
   6   4   0     3822.41     3722.18     66.23 o
   7   4   0     1892.54     1892.95     35.00 o
   8   4   0     3346.96     3119.24     79.75 o
   9   4   0      913.01      887.80     27.78 o
  10   4   0      362.40      354.42     16.29 o
  11   4   0      100.67      122.39     12.24 o
  12   4   0       14.78       13.02     22.54 o
  13   4   0       23.07       30.28     16.84 o
  14   4   0        9.15       -6.59     17.09 o
   1   5   0      503.40      570.77     11.38 o
   2   5   0       44.40       47.54      2.95 o
   3   5   0      376.95      422.61     11.04 o
   4   5   0       24.90       33.37      4.05 o
   5   5   0     1817.83     1927.53     38.08 o
   6   5   0      732.31      749.39     17.15 o
   7   5   0     1159.70     1161.91     32.95 o
   8   5   0     1066.48     1087.35     31.82 o
   9   5   0       21.47       14.16      8.96 o
  10   5   0      419.27      459.95     19.14 o
  11   5   0      516.15      513.11     21.10 o
  12   5   0      226.27      293.29     21.41 o
  13   5   0      302.16      340.93     23.93 o
  14   5   0      101.31       99.41     20.82 o
   0   6   0      528.39      542.52     15.93 o
   1   6   0     3426.03     3644.28     68.80 o
   2   6   0      117.10      116.09      5.74 o
   3   6   0     5739.11     5670.77    106.09 o
   4   6   0     3787.88     3631.81     75.32 o
   5   6   0     1384.41     1381.46     33.76 o
   6   6   0      945.35      903.06     19.92 o
   7   6   0      104.78       86.22     10.91 o
   8   6   0     1277.70     1230.91     49.67 o
   9   6   0        3.79       -8.66      8.66 o
  10   6   0        6.19        6.67     10.37 o
  11   6   0       45.69       43.33     19.05 o
  12   6   0       60.51       85.67     17.31 o
  13   6   0       26.87       39.42     19.07 o
  14   6   0        3.09        8.16     19.92 o
   1   7   0      242.14      263.02      9.26 o
   2   7   0      381.36      446.69     10.88 o
   3   7   0      116.57      136.68      5.58 o
   4   7   0      715.81      705.24     17.71 o
   5   7   0        9.88        9.33      4.50 o
   6   7   0       14.57       20.94      7.82 o
   7   7   0      677.40      629.57     21.72 o
   8   7   0      507.55      485.07     20.02 o
   9   7   0      528.43      471.27     19.66 o
  10   7   0      160.35      154.98     13.85 o
  11   7   0      471.50      489.03     25.71 o
  12   7   0      208.67      209.49     21.16 o
  13   7   0        8.90        3.44     18.81 o
   0   8   0      503.90      441.31     17.25 o
   1   8   0      357.53      330.06     17.93 o
   2   8   0     1311.72     1335.96     27.18 o
   3   8   0     2892.90     2941.25     56.61 o
   4   8   0     1122.50     1138.57     26.36 o
   5   8   0      808.37      782.08     24.62 o
   6   8   0      176.37      165.87     11.25 o
   7   8   0       15.10       10.88      8.92 o
   8   8   0       22.18       30.82     11.28 o
   9   8   0       59.25       59.30     15.44 o
  10   8   0        0.98      -11.06     11.06 o
  11   8   0        1.69      -16.37     16.37 o
  12   8   0       10.30        4.58     18.32 o
  13   8   0       25.23       50.17     20.05 o
   1   9   0       23.11       25.83      5.24 o
   2   9   0      192.60      197.87      8.93 o
   3   9   0       14.46       19.27      6.41 o
   4   9   0        1.31       -5.70      7.38 o
   5   9   0      190.15      185.67     13.84 o
   6   9   0      232.47      200.70     13.03 o
   7   9   0      193.41      185.25     13.28 o
   8   9   0       22.34       30.51     11.05 o
   9   9   0      117.57      138.52     17.89 o
  10   9   0      131.62      129.77     18.88 o
  11   9   0       40.90       18.33     18.07 o
  12   9   0       38.48       23.81     19.54 o
   0  10   0      426.13      429.91     18.30 o
   1  10   0        5.60        6.57      5.67 o
   2  10   0      553.38      547.32     19.80 o
   3  10   0       56.20       66.37      9.48 o
   4  10   0        7.60        3.31      9.27 o
   5  10   0      659.97      626.54     22.95 o
   6  10   0      156.63      145.20     12.46 o
   7  10   0        0.88      -10.51     10.51 o
   8  10   0        2.13       -7.12     11.61 o
   9  10   0        4.18      -11.61     12.22 o
  10  10   0        1.42       -9.04     17.54 o
  11  10   0        0.00       22.06     25.45 o
  12  10   0        5.94        7.93     20.84 o
   1  11   0        0.73       -7.08      7.08 o
   2  11   0       19.55        2.61      7.62 o
   3  11   0        4.67        6.08      8.95 o
   4  11   0      410.37      420.35     18.69 o
   5  11   0       19.50        6.93     10.60 o
   6  11   0       18.68       -3.07     10.82 o
   7  11   0        6.46       -5.88     12.09 o
   8  11   0       35.58       38.20     12.99 o
   9  11   0       59.28       59.99     17.15 o
  10  11   0        6.52       19.57     18.58 o
  11  11   0        1.62      -18.89     18.89 o
   0  12   0       11.86      -21.78     21.78 o
   1  12   0       15.16       10.52     12.73 o
   2  12   0       23.29       20.46     13.25 o
   3  12   0       21.21       16.68     10.12 o
   4  12   0       97.07       79.87     11.65 o
   5  12   0       18.55        4.92     11.07 o
   6  12   0        2.54        6.37     12.29 o
   7  12   0       25.56       30.77     13.61 o
   8  12   0        8.90       -2.47     23.76 o
   9  12   0        0.20      -17.33     17.33 o
  10  12   0        1.28       17.47     26.23 o
   1  13   0       53.84       49.68     15.18 o
   2  13   0       30.31       32.93     14.17 o
   3  13   0        4.22       10.86     14.52 o
   4  13   0        0.13       10.73     14.65 o
   5  13   0        7.31       -9.94     15.16 o
   6  13   0       22.09       17.67     16.20 o
   7  13   0        1.16      -12.84     17.41 o
   8  13   0        1.08      -13.74     20.60 o
   9  13   0        1.00       18.75     20.17 o
   0  14   0       30.00        7.69     32.03 o
   1  14   0       12.61      -15.62     37.79 o
   2  14   0        8.07      -15.21     18.68 o
   3  14   0        0.38       -5.88     15.69 o
   4  14   0       10.55        5.91     16.40 o
   5  14   0        4.69      -15.03     15.45 o
   6  14   0        3.94        2.09     18.19 o
   7  14   0        1.98      -19.73     19.73 o
   8  14   0        1.42      -22.82     22.82 o
   1  15   0        2.00      -11.14     22.71 o
   2  15   0        6.63      -22.14     22.14 o
   3  15   0        2.98       28.17     18.42 o
   4  15   0        0.02       -9.13     17.27 o
   5  15   0        2.74        5.31     18.46 o
   6  15   0        3.16      -19.76     19.76 o
   7  15   0        3.00      -18.55     24.45 o
   0  16   0        8.62      -31.39     37.15 o
   1  16   0        5.35       26.03     27.86 o
   2  16   0        9.37      -22.50     30.11 o
   3  16   0        0.00        4.39     27.40 o
   4  16   0        6.35       -4.26     19.25 o
   5  16   0        3.41       24.68     20.56 o
   1  17   0        2.08        0.90     27.13 o
   2  17   0        0.34      -12.17     40.35 o
 -15   1   1        6.68       11.57     16.03 o
 -14   1   1        2.54       -8.56     13.51 o
 -13   1   1        0.72      -11.15     11.15 o
 -12   1   1        2.10        2.81      7.75 o
 -11   1   1        7.84        7.07      7.25 o
 -10   1   1       69.03       57.84      6.92 o
  -9   1   1        0.42        1.67      5.23 o
  -8   1   1        0.26       -0.32      4.06 o
  -7   1   1      904.95      841.02     15.91 o
  -6   1   1        4.66        5.20      2.37 o
  -5   1   1      736.58      888.70     14.38 o
  -4   1   1       24.17       22.18      1.61 o
  -3   1   1     2090.54     2157.03     31.25 o
  -2   1   1     9356.86     9107.27    129.94 o
  -1   1   1      123.56       99.61      5.30 o
   0   1   1      755.45      851.29     16.17 o
   1   1   1      196.77      176.47      3.86 o
   2   1   1    14305.16    14692.99    211.31 o
   3   1   1     2071.61     2065.22     28.76 o
   4   1   1      471.93      449.70      7.05 o
   5   1   1      598.60      614.78     10.39 o
   6   1   1      283.93      311.59      7.23 o
   7   1   1       28.05       30.47      2.99 o
   8   1   1      292.69      313.54      7.40 o
   9   1   1        2.32       11.75      5.40 o
  10   1   1      167.39      155.20      8.08 o
  11   1   1        1.81       -1.02      7.73 o
  12   1   1        3.69       10.96     11.15 o
  13   1   1        0.11       -3.52     13.50 o
  14   1   1        2.44       26.96     14.78 o
  15   1   1        8.46       28.45     19.59 o
 -15   2   1        8.32       -8.65     18.05 o
 -14   2   1        9.97       -1.40     12.68 o
 -13   2   1        7.01        2.69     11.48 o
 -12   2   1       22.30        2.67      8.68 o
 -11   2   1        4.38       -5.84      7.57 o
 -10   2   1      149.73      127.57      7.98 o
  -9   2   1       63.29       62.84      6.96 o
  -8   2   1      739.87      734.23     13.34 o
  -7   2   1       50.27       45.93      3.33 o
  -6   2   1      471.93      505.23      9.33 o
  -5   2   1      173.18      183.04      5.24 o
  -4   2   1     6766.35     6864.63     94.84 o
  -3   2   1     5738.55     5888.47     92.16 o
  -2   2   1    11691.91    11968.02    207.63 o
  -1   2   1     8912.55     9278.71    171.32 o
   0   2   1       40.38       32.10      1.32 o
   1   2   1      602.61      590.47     11.68 o
   2   2   1       73.24       68.98      2.85 o
   3   2   1      790.65      946.83     14.97 o
   4   2   1     1428.68     1467.04     20.90 o
   5   2   1     1030.29     1153.77     18.36 o
   6   2   1      256.55      249.62      6.62 o
   7   2   1     1411.17     1435.91     23.05 o
   8   2   1       17.61       25.74      5.13 o
   9   2   1       10.78       12.79      5.94 o
  10   2   1        0.84       -3.93      7.93 o
  11   2   1      371.08      355.94     13.54 o
  12   2   1       29.49       24.79     11.93 o
  13   2   1        8.81       -3.12     11.81 o
  14   2   1       18.60       24.00     15.50 o
 -15   3   1        8.95      -10.60     20.30 o
 -14   3   1       91.25       86.02     18.37 o
 -13   3   1       77.54      102.97     17.56 o
 -12   3   1      139.83      118.60     12.84 o
 -11   3   1       30.56       26.28      9.73 o
 -10   3   1      159.81      143.81     10.12 o
  -9   3   1        6.32        9.50      6.15 o
  -8   3   1      191.15      191.34      8.18 o
  -7   3   1      324.65      316.49      8.20 o
  -6   3   1       37.91       34.95      3.14 o
  -5   3   1     1388.32     1423.16     26.19 o
  -4   3   1     2548.57     2457.82     39.30 o
  -3   3   1     1227.65     1304.15     22.31 o
  -2   3   1      206.09      239.94      5.43 o
  -1   3   1     5938.09     6169.63    107.19 o
   0   3   1     5730.74     5651.17     98.46 o
   1   3   1      137.13      147.89      4.29 o
   2   3   1     1476.29     1453.26     28.10 o
   3   3   1     2468.34     2454.24     41.56 o
   4   3   1       98.80       83.76      3.63 o
   5   3   1       66.73       60.58      3.49 o
   6   3   1       21.94       13.59      2.80 o
   7   3   1       34.39       43.03      5.19 o
   8   3   1       44.91       30.62      6.17 o
   9   3   1        1.73        6.33      7.51 o
  10   3   1        0.28       -2.43      8.47 o
  11   3   1        0.80       -1.85      8.91 o
  12   3   1       11.88        4.28     12.49 o
  13   3   1       35.40       47.05     27.09 o
  14   3   1       29.91      -10.28     18.11 o
 -15   4   1       83.03      108.89     37.79 o
 -14   4   1       32.74       32.13     18.32 o
 -13   4   1        2.19        7.56     16.50 o
 -12   4   1       54.95       28.39     11.99 o
 -11   4   1       15.88        6.66     10.55 o
 -10   4   1        0.47       -9.12      9.12 o
  -9   4   1      323.69      273.61     20.34 o
  -8   4   1       14.82       22.64      7.75 o
  -7   4   1     1384.98     1479.49     29.69 o
  -6   4   1     2782.27     2797.44     50.27 o
  -5   4   1     2227.73     2263.82     40.74 o
  -4   4   1       89.64       93.28      3.69 o
  -3   4   1       42.27       42.79      2.46 o
  -2   4   1     2295.26     2319.85     41.20 o
  -1   4   1      454.25      435.26      8.78 o
   0   4   1        7.44        7.86      1.90 o
   1   4   1     1246.08     1195.78     21.75 o
   2   4   1     8540.33     8493.28    159.11 o
   3   4   1     3483.98     3415.16     64.99 o
   4   4   1      132.94      141.95      5.43 o
   5   4   1      549.75      479.46     14.81 o
   6   4   1      201.24      206.07      6.06 o
   7   4   1      381.04      397.28     16.45 o
   8   4   1        7.65        8.17      8.83 o
   9   4   1      225.93      222.80     12.56 o
  10   4   1      120.15      109.95     11.32 o
  11   4   1       90.94       81.03     12.00 o
  12   4   1       18.41       15.34     15.25 o
  13   4   1       45.63       22.54     16.79 o
  14   4   1      102.16      108.35     19.74 o
 -14   5   1      111.38      127.01     47.15 o
 -13   5   1      212.91      218.48     28.09 o
 -12   5   1        2.76      -10.34     15.18 o
 -11   5   1      134.82      144.87     13.31 o
 -10   5   1     1068.63     1030.98     31.98 o
  -9   5   1      464.61      455.93     17.81 o
  -8   5   1       19.76       22.04      8.43 o
  -7   5   1      102.30      116.82      7.87 o
  -6   5   1     3087.62     3089.95     55.46 o
  -5   5   1     1654.73     1693.27     31.14 o
  -4   5   1      198.19      231.22      6.55 o
  -3   5   1      282.26      268.15      6.72 o
  -2   5   1     3057.19     3272.99     61.72 o
  -1   5   1        3.64        3.72      2.32 o
   0   5   1      372.99      390.31      8.45 o
   1   5   1      533.31      553.45     11.08 o
   2   5   1      483.06      508.97     10.38 o
   3   5   1      105.99      117.99      4.95 o
   4   5   1      408.21      427.27     10.36 o
   5   5   1       11.82        7.64      3.81 o
   6   5   1      242.29      234.93      7.77 o
   7   5   1       24.08        9.67      7.17 o
   8   5   1        1.61        4.92      7.82 o
   9   5   1      187.00      195.28     12.51 o
  10   5   1       88.40       88.03     11.60 o
  11   5   1        3.33        2.77     10.94 o
  12   5   1        0.53        9.46     15.51 o
  13   5   1      116.14      120.09     18.71 o
  14   5   1       30.47       22.86     19.70 o
 -14   6   1       46.72       21.70     21.16 o
 -13   6   1        1.28      -20.16     20.16 o
 -12   6   1        4.24       -4.87     15.09 o
 -11   6   1      167.52      161.36     13.86 o
 -10   6   1       12.20        0.75     10.32 o
  -9   6   1      102.40       94.38     12.82 o
  -8   6   1       16.68       12.48      9.04 o
  -7   6   1       10.72       14.90     10.08 o
  -6   6   1      554.07      575.86     14.27 o
  -5   6   1      938.18      852.72     22.78 o
  -4   6   1     2341.48     2399.08     46.17 o
  -3   6   1     5680.13     5834.23    109.30 o
  -2   6   1      605.21      516.81     11.83 o
  -1   6   1       62.74       51.17      3.28 o
   0   6   1     1106.49     1138.00     22.80 o
   1   6   1     2698.92     2769.74     54.43 o
   2   6   1     1769.13     1705.16     33.11 o
   3   6   1     2447.19     2682.60     75.58 o
   4   6   1     1223.99     1248.29     27.69 o
   5   6   1      377.65      353.75      9.92 o
   6   6   1     2408.59     2271.20     59.27 o
   7   6   1       14.59       29.77      8.22 o
   8   6   1        5.77       23.67      8.85 o
   9   6   1       73.62       60.93     10.75 o
  10   6   1       97.07      107.20     11.98 o
  11   6   1      277.42      262.93     30.87 o
  12   6   1        6.15       -9.47     16.79 o
  13   6   1       60.34       70.93     18.99 o
  14   6   1      212.57      221.78     24.45 o
 -14   7   1       65.90      110.87     21.96 o
 -13   7   1       75.99       53.61     19.40 o
 -12   7   1       12.88       16.44     17.17 o
 -11   7   1      256.70      324.08     17.76 o
 -10   7   1      308.95      306.49     16.59 o
  -9   7   1      102.25      111.06     12.02 o
  -8   7   1      262.62      270.22     16.09 o
  -7   7   1      144.57      150.75     11.09 o
  -6   7   1      238.94      248.92     12.39 o
  -5   7   1      564.21      561.04     15.35 o
  -4   7   1      363.85      383.29     10.12 o
  -3   7   1     1377.10     1402.53     28.26 o
  -2   7   1      507.92      477.22     17.28 o
  -1   7   1      463.45      428.91      9.94 o
   0   7   1       94.22       81.04      4.88 o
   1   7   1        1.40       -3.41      4.83 o
   2   7   1      290.17      293.60     11.89 o
   3   7   1      183.78      186.76      7.29 o
   4   7   1        0.21        5.93      4.75 o
   5   7   1      113.72      113.31      6.77 o
   6   7   1        3.55       -6.86      7.60 o
   7   7   1        0.24       -4.80      8.54 o
   8   7   1      141.45      172.05     12.58 o
   9   7   1       76.83       72.80     11.12 o
  10   7   1       15.16        4.12     11.06 o
  11   7   1       14.67       10.26     15.39 o
  12   7   1       17.44       49.03     18.50 o
  13   7   1       61.87       64.52     20.41 o
 -13   8   1       16.64       -0.33     19.40 o
 -12   8   1       26.22       20.84     20.45 o
 -11   8   1       90.30      111.68     18.86 o
 -10   8   1       14.69       10.89     11.65 o
  -9   8   1        9.53       12.67     11.10 o
  -8   8   1        9.93       11.26      9.61 o
  -7   8   1     1427.76     1343.81     38.62 o
  -6   8   1      347.59      365.83     16.11 o
  -5   8   1       32.62       47.92      9.12 o
  -4   8   1       73.10       85.13      6.34 o
  -3   8   1      213.69      220.61      8.91 o
  -2   8   1      657.29      666.01     16.40 o
  -1   8   1      137.21      127.66      6.40 o
   0   8   1     1444.16     1517.36     32.74 o
   1   8   1     1032.32     1021.52     21.41 o
   2   8   1      459.96      427.97     10.95 o
   3   8   1     1343.42     1417.89     35.91 o
   4   8   1      768.39      743.12     18.74 o
   5   8   1      281.03      299.21     13.35 o
   6   8   1      402.65      394.71     17.10 o
   7   8   1      308.22      309.46     14.82 o
   8   8   1      794.59      853.07     44.93 o
   9   8   1      215.03      223.84     15.27 o
  10   8   1      192.41      174.62     19.09 o
  11   8   1       86.62       69.93     17.80 o
  12   8   1       27.06       25.77     18.47 o
  13   8   1       10.13      -33.97     33.97 o
 -13   9   1       48.56      106.89     22.33 o
 -12   9   1       10.74       10.29     18.71 o
 -11   9   1       93.80      103.75     18.67 o
 -10   9   1      129.26      121.59     14.77 o
  -9   9   1       44.13       52.50     11.79 o
  -8   9   1       14.92        9.22     10.80 o
  -7   9   1       23.63        0.52      9.55 o
  -6   9   1      543.33      550.32     21.06 o
  -5   9   1      623.39      630.66     23.39 o
  -4   9   1      249.64      273.61     13.19 o
  -3   9   1      111.79      115.52      6.58 o
  -2   9   1       74.02       83.26      6.27 o
  -1   9   1      125.74      132.74      6.94 o
   0   9   1      314.49      301.76     10.17 o
   1   9   1      141.15      136.12      7.00 o
   2   9   1       74.02       71.62      5.45 o
   3   9   1       21.72       21.71      8.05 o
   4   9   1       74.80       60.38      8.76 o
   5   9   1        5.20        5.85      8.70 o
   6   9   1        8.70       20.03      9.34 o
   7   9   1       28.19       25.89     10.66 o
   8   9   1       48.83       37.23     11.03 o
   9   9   1       31.07       60.78     13.29 o
  10   9   1        1.87        6.10     14.94 o
  11   9   1        2.89      -11.99     17.86 o
  12   9   1       21.90       28.75     20.28 o
 -12  10   1        0.34        8.92     20.01 o
 -11  10   1       71.95       83.56     19.48 o
 -10  10   1       57.28       78.94     17.99 o
  -9  10   1       95.37      111.94     14.00 o
  -8  10   1       53.50       55.19     12.28 o
  -7  10   1       85.65       85.11     15.51 o
  -6  10   1      137.66      155.13     14.70 o
  -5  10   1       33.50       33.67     10.39 o
  -4  10   1       54.07       79.06     10.31 o
  -3  10   1      261.19      290.32     17.32 o
  -2  10   1      196.05      224.02      9.22 o
  -1  10   1      209.06      232.62     11.16 o
   0  10   1      333.57      358.44     12.09 o
   1  10   1      310.75      318.12     12.13 o
   2  10   1      136.97      139.28     10.61 o
   3  10   1      296.70      314.48     18.13 o
   4  10   1      241.87      228.51     12.99 o
   5  10   1      487.04      525.97     20.23 o
   6  10   1      678.79      643.52     23.52 o
   7  10   1       93.53      129.73     13.28 o
   8  10   1      206.13      260.05     19.60 o
   9  10   1      281.58      299.73     22.04 o
  10  10   1      146.66      101.75     19.12 o
  11  10   1       55.56       64.98     19.75 o
  12  10   1        1.54        3.55     19.95 o
 -11  11   1       15.76      -18.12     19.10 o
 -10  11   1      127.79      145.51     33.49 o
  -9  11   1      123.13      133.70     15.94 o
  -8  11   1       61.15       50.19     13.12 o
  -7  11   1      114.94      127.60     13.86 o
  -6  11   1       92.14       96.07     12.47 o
  -5  11   1       70.41       76.54     11.82 o
  -4  11   1        2.37        1.67      9.75 o
  -3  11   1        7.98       -8.86      8.86 o
  -2  11   1      888.51      888.66     28.23 o
  -1  11   1      127.02      139.45      8.43 o
   0  11   1        0.84       -5.17      7.17 o
   1  11   1       73.71       46.28     15.07 o
   2  11   1        1.00        1.31     11.29 o
   3  11   1       14.79       24.68      9.57 o
   4  11   1       13.76       -3.07      9.33 o
   5  11   1       73.80       86.55     12.07 o
   6  11   1       54.72       49.49     11.60 o
   7  11   1        0.78        8.42     11.95 o
   8  11   1       31.19       22.43     12.91 o
   9  11   1       22.79       45.07     19.98 o
  10  11   1       40.85       41.91     18.80 o
  11  11   1        6.49       13.33     20.59 o
 -11  12   1        0.36       10.83     20.60 o
 -10  12   1       17.06        9.12     20.13 o
  -9  12   1       21.41       12.72     17.74 o
  -8  12   1       17.23        5.26     17.33 o
  -7  12   1       10.81       -2.76     15.62 o
  -6  12   1       21.98       21.61     15.27 o
  -5  12   1        4.07        5.51     13.94 o
  -4  12   1        2.37      -13.09     13.09 o
  -3  12   1      198.01      193.03     21.04 o
  -2  12   1      627.30      588.05     25.92 o
  -1  12   1       79.54       95.69     23.65 o
   0  12   1       46.44       32.45     12.38 o
   1  12   1      406.38      417.91     21.45 o
   2  12   1      535.42      602.50     22.50 o
   3  12   1       54.49       63.98     17.45 o
   4  12   1       18.48        6.09     10.93 o
   5  12   1      180.02      214.90     15.20 o
   6  12   1      165.13      202.64     15.79 o
   7  12   1       35.47       43.14     14.30 o
   8  12   1       20.11       12.96     20.42 o
   9  12   1       49.20       36.01     22.83 o
  10  12   1       16.67       -1.75     20.40 o
 -10  13   1       12.29        2.67     20.77 o
  -9  13   1       34.47       32.88     19.82 o
  -8  13   1       65.18       82.12     19.29 o
  -7  13   1       50.08       82.35     19.56 o
  -6  13   1       35.70       16.55     16.35 o
  -5  13   1       66.91       72.57     21.48 o
  -4  13   1       14.30       18.23     15.13 o
  -3  13   1        8.32      -10.87     14.13 o
  -2  13   1        8.02      -10.77     13.09 o
  -1  13   1        1.68       -3.66     13.33 o
   0  13   1        3.25       -2.39     18.34 o
   1  13   1        0.54        6.14     13.86 o
   2  13   1       94.19       72.51     15.20 o
   3  13   1       52.87       33.16     19.21 o
   4  13   1        9.00      -14.79     14.79 o
   5  13   1       21.11       31.63     16.08 o
   6  13   1        5.82       -7.72     16.77 o
   7  13   1        0.43        2.22     17.13 o
   8  13   1       22.16        7.51     18.48 o
   9  13   1        1.06       -7.01     20.06 o
  -9  14   1        0.95      -33.31     33.31 o
  -8  14   1        1.49      -12.25     19.83 o
  -7  14   1        1.67       -4.72     18.07 o
  -6  14   1        5.89       19.29     22.97 o
  -5  14   1        0.43      -10.54     23.48 o
  -4  14   1       16.99        2.24     16.29 o
  -3  14   1       44.44       39.27     15.72 o
  -2  14   1       22.83        8.87     14.81 o
  -1  14   1       67.82       63.81     29.79 o
   0  14   1      223.51      258.16     51.88 o
   1  14   1      143.90      111.78     24.41 o
   2  14   1        9.31        5.06     22.51 o
   3  14   1       14.51       33.58     16.31 o
   4  14   1       24.99       45.69     17.31 o
   5  14   1       10.91       21.84     20.85 o
   6  14   1        3.06       -2.32     17.79 o
   7  14   1        5.28        4.88     18.62 o
   8  14   1       16.46       -3.59     19.50 o
  -7  15   1        8.60       13.38     20.27 o
  -6  15   1        3.94       -4.38     19.79 o
  -5  15   1       15.01        4.95     18.99 o
  -4  15   1        2.19        8.06     26.36 o
  -3  15   1        0.19        2.87     16.85 o
  -2  15   1        5.85       -9.85     23.78 o
  -1  15   1       26.79       60.85     24.66 o
   0  15   1        9.50       16.71     29.15 o
   1  15   1        0.91       -8.69     23.24 o
   2  15   1        1.62       -8.97     24.46 o
   3  15   1        0.45        3.06     17.09 o
   4  15   1        2.59        4.39     18.48 o
   5  15   1        0.02       -5.14     23.85 o
   6  15   1        2.40       -6.96     26.59 o
   7  15   1        0.16        1.88     20.70 o
  -5  16   1        4.77      -14.31     20.31 o
  -4  16   1        1.11       -1.80     26.95 o
  -3  16   1       12.56        1.39     25.52 o
  -2  16   1       27.10       24.42     27.38 o
  -1  16   1        1.56       29.44     25.77 o
   0  16   1        0.91       -4.69     25.44 o
   1  16   1        2.11        0.04     26.95 o
   2  16   1        5.42      -25.11     25.11 o
   3  16   1        3.13       -6.04     37.15 o
   4  16   1        6.54       -0.18     19.89 o
   5  16   1       22.87       14.39     20.45 o
  -2  17   1        3.45      -37.15     37.15 o
  -1  17   1        1.26       -3.64     28.98 o
   0  17   1        0.61       -7.71     28.76 o
   1  17   1        0.44      -13.65     28.31 o
 -15   0   2      306.58      368.82     31.00 o
 -14   0   2       18.09       -2.72     42.60 o
 -13   0   2      127.82      136.02     24.02 o
 -12   0   2      154.71      152.89     13.13 o
 -11   0   2      110.58      106.84     18.49 o
 -10   0   2       14.37        4.58      8.30 o
  -9   0   2       29.04       32.55      7.85 o
  -8   0   2      131.48      123.02      7.16 o
  -7   0   2       39.86       30.00      4.69 o
  -6   0   2       46.63       40.26      5.82 o
  -5   0   2      376.00      360.64     10.65 o
  -4   0   2     1098.66     1144.67     24.34 o
  -3   0   2     9137.92     9036.72    183.31 o
  -2   0   2       28.57       36.53      3.20 o
  -1   0   2    10265.41    10454.83    346.52 o
   0   0   2    14982.98    14551.47    679.63 o
   1   0   2    17601.81    18009.61    606.75 o
   2   0   2      205.76      216.57     12.22 o
   3   0   2    58124.36    60431.59   1617.06 o
   4   0   2     6991.78     6870.81    244.45 o
   5   0   2      618.67      815.50     22.03 o
   6   0   2     2038.37     1930.46     44.30 o
   7   0   2     2692.81     2624.82     59.86 o
   8   0   2     7244.57     6993.76    199.02 o
   9   0   2     1146.58     1099.21     36.23 o
  10   0   2     1317.26     1281.07     36.58 o
  11   0   2      789.69      809.51     26.83 o
  12   0   2      315.15      306.45     25.77 o
  13   0   2      118.17      134.58     22.63 o
  14   0   2      245.28      203.18     24.90 o
 -15   1   2       11.43        0.79     15.60 o
 -14   1   2      122.31      125.46     15.99 o
 -13   1   2      342.42      358.99     16.40 o
 -12   1   2      808.51      799.35     20.56 o
 -11   1   2     1977.20     1940.65     41.81 o
 -10   1   2     2014.46     1970.94     39.38 o
  -9   1   2     3027.22     2905.59     61.27 o
  -8   1   2     4910.31     4807.62     73.01 o
  -7   1   2     5364.26     5371.03     84.91 o
  -6   1   2     3361.84     3174.29     48.27 o
  -5   1   2     6210.08     6044.22     83.79 o
  -4   1   2    12688.51    12420.76    170.87 o
  -3   1   2     9113.75     9056.46    129.27 o
  -2   1   2      895.24      887.92     17.15 o
  -1   1   2     7563.59     7697.75    133.69 o
   0   1   2     7253.23     7268.12    147.17 o
   1   1   2     1326.89     1317.82     26.55 o
   2   1   2     8771.78     9432.07    164.81 o
   3   1   2     1905.30     1861.52     28.24 o
   4   1   2    12680.33    12982.37    185.59 o
   5   1   2      767.32      735.52     12.15 o
   6   1   2      137.24      119.88      4.54 o
   7   1   2        0.31       -0.40      2.56 o
   8   1   2      102.53      103.51      6.02 o
   9   1   2       16.05       11.06      5.73 o
  10   1   2      147.37      171.75      8.80 o
  11   1   2      141.51      141.38     10.89 o
  12   1   2       35.24       34.94     11.27 o
  13   1   2      108.49      118.28     15.99 o
  14   1   2       98.54      113.24     16.22 o
 -15   2   2      137.33      161.84     20.95 o
 -14   2   2      132.84      113.47     17.56 o
 -13   2   2      274.52      266.83     15.45 o
 -12   2   2       39.89       32.40      8.95 o
 -11   2   2       12.61       -5.61      7.64 o
 -10   2   2        3.29        3.98      6.27 o
  -9   2   2      113.98      114.68      6.84 o
  -8   2   2        0.57       -3.41      3.41 o
  -7   2   2     1330.20     1425.34     22.92 o
  -6   2   2      762.41      722.73     12.41 o
  -5   2   2      182.79      180.43      4.05 o
  -4   2   2      763.56      768.61     12.47 o
  -3   2   2     3651.66     3688.73     61.06 o
  -2   2   2     3497.41     3582.91     66.64 o
  -1   2   2    50320.88    49921.69    863.49 o
   0   2   2      160.42      131.09      3.09 o
   1   2   2     1827.78     1884.41     35.87 o
   2   2   2     7790.45     7923.64    161.82 o
   3   2   2     3302.24     3402.12     50.97 o
   4   2   2     7392.72     7232.96    108.16 o
   5   2   2     2035.19     2041.33     32.89 o
   6   2   2     7123.22     7240.65    108.69 o
   7   2   2     4373.11     4128.73     62.49 o
   8   2   2     1865.44     1758.22     35.04 o
   9   2   2     2101.38     2087.98     41.53 o
  10   2   2     1439.70     1352.88     31.69 o
  11   2   2      847.47      904.92     23.93 o
  12   2   2      567.92      565.10     23.17 o
  13   2   2       87.57       75.61     13.46 o
  14   2   2       79.08       66.36     16.87 o
 -15   3   2       16.38       18.89     15.83 o
 -14   3   2      202.71      201.31     17.24 o
 -13   3   2      455.64      486.90     30.97 o
 -12   3   2      268.72      269.28     20.16 o
 -11   3   2      456.32      449.62     18.69 o
 -10   3   2      691.93      681.08     22.97 o
  -9   3   2     3507.98     3267.66     73.50 o
  -8   3   2     3327.95     3391.78     64.97 o
  -7   3   2     1094.35     1043.90     19.15 o
  -6   3   2     1734.87     1713.74     31.48 o
  -5   3   2     1491.54     1492.46     29.38 o
  -4   3   2     4802.06     4887.08     77.23 o
  -3   3   2     7472.37     7394.35    149.45 o
  -2   3   2    18006.26    17779.35    307.30 o
  -1   3   2    10344.67    10544.21    183.33 o
   0   3   2     4808.25     5081.30     94.50 o
   1   3   2    13500.68    14263.10    267.00 o
   2   3   2     3904.34     3898.68     86.95 o
   3   3   2      411.86      381.64      7.93 o
   4   3   2      763.21      762.25     14.58 o
   5   3   2      144.94      146.45      5.48 o
   6   3   2      273.34      275.54      7.14 o
   7   3   2       63.42       72.79      4.58 o
   8   3   2       11.00       11.46      7.25 o
   9   3   2      229.14      208.45     11.09 o
  10   3   2      159.40      142.93     10.81 o
  11   3   2      102.88      118.00     11.12 o
  12   3   2       32.83       36.16     13.00 o
  13   3   2      114.08      113.64     19.09 o
  14   3   2      103.24      128.28     19.51 o
 -15   4   2      101.55      124.19     21.56 o
 -14   4   2        1.87        1.87     26.11 o
 -13   4   2      157.58      145.72     18.13 o
 -12   4   2      218.88      229.50     15.38 o
 -11   4   2       30.16       18.28     10.30 o
 -10   4   2      147.40      165.75     12.10 o
  -9   4   2      165.00      142.98     10.98 o
  -8   4   2      251.75      253.05     10.27 o
  -7   4   2       82.77       81.52      4.68 o
  -6   4   2      818.19      916.22     17.94 o
  -5   4   2      492.28      480.36     10.42 o
  -4   4   2     3274.73     3410.86     56.96 o
  -3   4   2       97.16      108.20      3.96 o
  -2   4   2      167.69      157.72      4.95 o
  -1   4   2     2301.01     2370.27     42.05 o
   0   4   2     5084.10     5167.19     90.35 o
   1   4   2      371.54      358.24      7.50 o
   2   4   2     8858.72     9617.68    224.12 o
   3   4   2     4230.80     4263.63     81.02 o
   4   4   2     3061.48     3151.67     65.81 o
   5   4   2     2928.41     2805.44     54.23 o
   6   4   2     3491.07     3348.00     66.05 o
   7   4   2     4645.29     4565.06     94.24 o
   8   4   2      729.57      727.04     23.20 o
   9   4   2     2396.85     2262.71     59.92 o
  10   4   2     1214.05     1168.32     35.05 o
  11   4   2      552.30      550.81     21.68 o
  12   4   2      221.91      236.85     26.38 o
  13   4   2       42.77        1.81     16.80 o
  14   4   2      127.24      158.73     21.47 o
 -14   5   2       58.35       80.95     19.17 o
 -13   5   2      310.20      322.87     22.63 o
 -12   5   2      235.69      257.47     16.72 o
 -11   5   2      289.90      295.97     18.21 o
 -10   5   2      725.71      784.11     26.41 o
  -9   5   2      335.26      379.73     21.32 o
  -8   5   2      883.51      877.79     26.87 o
  -7   5   2      799.04      796.65     16.53 o
  -6   5   2     1210.39     1240.55     23.73 o
  -5   5   2     8591.83     8801.10    163.84 o
  -4   5   2     5413.31     5620.47    105.29 o
  -3   5   2     1780.27     1918.03     36.97 o
  -2   5   2     3890.64     3834.48     67.70 o
  -1   5   2     1974.81     1903.10     34.22 o
   0   5   2     6527.44     6571.94    114.96 o
   1   5   2     1531.77     1448.70     26.38 o
   2   5   2     1616.52     1630.11     31.53 o
   3   5   2      988.94     1039.79     23.07 o
   4   5   2     2195.31     2262.98     44.10 o
   5   5   2        6.64       11.44      5.15 o
   6   5   2      433.57      444.05     11.41 o
   7   5   2      137.88      139.16      9.54 o
   8   5   2      306.07      292.15     14.89 o
   9   5   2       18.88        7.42      9.81 o
  10   5   2      100.58      108.61     11.45 o
  11   5   2      122.01      110.09     16.36 o
  12   5   2        1.59      -16.23     16.23 o
  13   5   2      120.27      135.27     19.59 o
  14   5   2       83.89       74.38     21.27 o
 -14   6   2       14.28       -8.62     20.62 o
 -13   6   2       46.79       36.87     18.48 o
 -12   6   2       59.72       23.76     16.53 o
 -11   6   2      124.64      107.28     12.74 o
 -10   6   2      325.70      338.84     16.43 o
  -9   6   2        4.30       -4.25      8.88 o
  -8   6   2      310.62      304.64     14.55 o
  -7   6   2        8.83       18.91      7.88 o
  -6   6   2      489.17      493.76     11.49 o
  -5   6   2        4.40        5.32      3.39 o
  -4   6   2      235.66      269.82     10.06 o
  -3   6   2      139.29      118.21      5.37 o
  -2   6   2     1487.27     1518.19     28.02 o
  -1   6   2     1389.68     1455.80     28.71 o
   0   6   2     1637.43     1479.50     28.98 o
   1   6   2      779.00      701.66     15.00 o
   2   6   2     5121.80     5222.54     97.94 o
   3   6   2      952.44      775.96     18.25 o
   4   6   2     4119.69     4191.78     98.59 o
   5   6   2     1778.35     1731.15     40.74 o
   6   6   2      556.60      562.13     19.20 o
   7   6   2     1844.04     1722.26     46.94 o
   8   6   2      111.73      101.73     10.33 o
   9   6   2      458.64      428.36     18.05 o
  10   6   2       62.51       58.60     11.82 o
  11   6   2      281.90      286.41     20.38 o
  12   6   2      278.40      326.67     23.08 o
  13   6   2       21.87       20.92     18.53 o
 -14   7   2       32.34       42.89     20.59 o
 -13   7   2       20.58       19.89     18.54 o
 -12   7   2      153.75      167.70     19.73 o
 -11   7   2      218.40      227.36     15.93 o
 -10   7   2        7.14       25.95     11.53 o
  -9   7   2      548.65      576.31     21.95 o
  -8   7   2     2236.22     2081.08     55.99 o
  -7   7   2     1067.07     1069.54     31.42 o
  -6   7   2      605.68      596.16     21.91 o
  -5   7   2      316.19      289.88      8.77 o
  -4   7   2     2742.68     2802.76     67.00 o
  -3   7   2     1001.02      927.16     28.52 o
  -2   7   2       63.81       46.61      4.10 o
  -1   7   2     1226.11     1243.58     27.06 o
   0   7   2     1379.62     1384.09     27.63 o
   1   7   2      479.11      450.13     11.02 o
   2   7   2      478.78      483.37     11.58 o
   3   7   2      121.85       97.48      5.93 o
   4   7   2       63.36       71.60      5.77 o
   5   7   2        4.52       -4.51      7.14 o
   6   7   2        1.45       -3.45      7.36 o
   7   7   2       73.78       62.55     12.67 o
   8   7   2       30.42       33.42     10.05 o
   9   7   2        9.25        0.26     10.06 o
  10   7   2       27.78       37.29     11.56 o
  11   7   2       60.92       51.48     17.60 o
  12   7   2       45.23       30.73     18.44 o
  13   7   2       14.69       18.56     20.24 o
 -13   8   2       20.53       33.82     20.65 o
 -12   8   2       27.77       -4.39     17.53 o
 -11   8   2      124.53       99.75     14.19 o
 -10   8   2       99.67       97.16     13.53 o
  -9   8   2        0.41        0.08     10.57 o
  -8   8   2      273.54      242.62     13.92 o
  -7   8   2       16.50       14.22     11.19 o
  -6   8   2        0.48       -0.60      8.69 o
  -5   8   2      138.91      128.60      9.85 o
  -4   8   2      343.05      363.75     15.46 o
  -3   8   2       31.93       30.24      5.17 o
  -2   8   2      290.31      319.07     10.15 o
  -1   8   2      441.56      429.48     13.31 o
   0   8   2      767.58      735.78     16.40 o
   1   8   2      884.07      836.29     19.26 o
   2   8   2      701.70      669.79     23.41 o
   3   8   2      371.20      358.59     15.69 o
   4   8   2      856.95      821.27     25.47 o
   5   8   2      918.06      958.84     29.06 o
   6   8   2      411.60      401.04     16.88 o
   7   8   2      151.33      149.63     12.12 o
   8   8   2       14.11        7.99     10.48 o
   9   8   2       28.33       30.06     11.43 o
  10   8   2       38.92       26.48     15.29 o
  11   8   2       20.42        0.71     17.70 o
  12   8   2       94.24       79.65     20.87 o
  13   8   2       39.98       86.16     28.31 o
 -13   9   2       21.33      -11.44     20.25 o
 -12   9   2       48.46       38.63     19.17 o
 -11   9   2       22.26       17.98     19.01 o
 -10   9   2      103.07       91.35     13.73 o
  -9   9   2       83.16       87.97     12.81 o
  -8   9   2       19.09        6.13     10.78 o
  -7   9   2       26.98       28.97      9.55 o
  -6   9   2      811.73      740.89     25.24 o
  -5   9   2     1378.83     1284.71     37.23 o
  -4   9   2       61.48       69.52      9.09 o
  -3   9   2      138.93      143.43      7.57 o
  -2   9   2      174.56      174.10      7.83 o
  -1   9   2      124.93      117.02      6.98 o
   0   9   2       10.12        6.13      5.15 o
   1   9   2        4.01       -1.06      4.64 o
   2   9   2      375.04      367.39     12.07 o
   3   9   2      126.91      136.17     13.70 o
   4   9   2       20.53        8.31      9.62 o
   5   9   2        0.38       -8.58      8.58 o
   6   9   2       32.95       32.64      9.49 o
   7   9   2       38.54       16.94     12.48 o
   8   9   2        2.38       15.13     10.81 o
   9   9   2        0.86      -18.91     18.91 o
  10   9   2       11.14       27.60     16.85 o
  11   9   2       13.92       -2.92     18.81 o
  12   9   2        8.65       24.22     20.47 o
 -12  10   2        1.12       18.52     22.94 o
 -11  10   2       73.34       75.50     24.29 o
 -10  10   2       69.38       70.54     14.44 o
  -9  10   2       20.87       -5.71     11.56 o
  -8  10   2        0.30       -3.04     11.55 o
  -7  10   2       46.64       44.08     10.77 o
  -6  10   2       73.48       50.15     10.67 o
  -5  10   2       19.16       31.29      9.54 o
  -4  10   2      128.28      105.53     12.85 o
  -3  10   2        1.79        2.27      7.44 o
  -2  10   2      187.23      162.34      8.30 o
  -1  10   2        0.67       -5.75      5.75 o
   0  10   2      223.16      225.60     12.75 o
   1  10   2      232.96      225.91     10.36 o
   2  10   2      465.59      452.65     18.80 o
   3  10   2      291.46      291.90     14.35 o
   4  10   2        4.05       -7.37      9.07 o
   5  10   2       61.64       62.85     10.52 o
   6  10   2      286.87      278.31     15.50 o
   7  10   2       19.26       11.98     12.57 o
   8  10   2       89.65      107.60     13.46 o
   9  10   2       47.28       26.19     17.42 o
  10  10   2       28.56       29.56     19.03 o
  11  10   2        0.31       21.78     20.40 o
 -12  11   2       10.07       18.58     37.15 o
 -11  11   2        8.81        8.94     19.51 o
 -10  11   2       10.15      -17.68     17.68 o
  -9  11   2        1.75        4.12     16.55 o
  -8  11   2       19.28       13.50     17.35 o
  -7  11   2       11.75        7.70     11.73 o
  -6  11   2      106.21       86.04     12.18 o
  -5  11   2       46.57       17.54      9.84 o
  -4  11   2       14.57        5.99     16.55 o
  -3  11   2       10.30        3.62      9.29 o
  -2  11   2       19.69       28.73     12.50 o
  -1  11   2      543.20      510.76     20.65 o
   0  11   2        9.37        1.99      5.64 o
   1  11   2       11.01       13.89      9.25 o
   2  11   2      100.37       59.69     10.10 o
   3  11   2       38.84       16.65      9.99 o
   4  11   2        2.42       -2.48     10.29 o
   5  11   2        5.35        7.74     10.23 o
   6  11   2       13.60       17.20     11.22 o
   7  11   2       11.68        8.55     11.63 o
   8  11   2        9.41        1.46     16.47 o
   9  11   2        3.87       10.34     17.49 o
  10  11   2        5.40       -6.47     18.07 o
  11  11   2        6.21       11.65     20.36 o
 -11  12   2        8.71        7.05     20.63 o
 -10  12   2        0.69        4.80     19.35 o
  -9  12   2        0.95       -7.48     28.58 o
  -8  12   2        2.04        9.89     17.22 o
  -7  12   2        0.23      -15.43     15.43 o
  -6  12   2        4.66      -14.68     14.68 o
  -5  12   2       90.39      106.85     15.88 o
  -4  12   2        3.29       -6.85     13.69 o
  -3  12   2       39.03       36.76     13.00 o
  -2  12   2        1.74        3.57     12.63 o
  -1  12   2       47.38       54.69     10.31 o
   0  12   2      128.61      130.86     17.07 o
   1  12   2       15.75       -5.24     15.26 o
   2  12   2        4.20       15.40     10.27 o
   3  12   2       30.82       21.84     11.04 o
   4  12   2      116.64       93.83     12.70 o
   5  12   2       36.93       27.87     12.38 o
   6  12   2       40.85       24.22     12.05 o
   7  12   2       32.47       23.33     17.60 o
   8  12   2        8.69      -10.72     17.19 o
   9  12   2        7.95       26.14     20.96 o
  10  12   2       21.12       24.24     21.43 o
 -10  13   2        0.20      -12.31     21.92 o
  -9  13   2        2.98        2.18     28.60 o
  -8  13   2        3.38        0.54     21.31 o
  -7  13   2        3.48      -16.64     16.64 o
  -6  13   2        2.80      -16.02     16.02 o
  -5  13   2        0.28       19.95     16.18 o
  -4  13   2        0.63       -8.04     14.60 o
  -3  13   2       22.55       13.83     14.29 o
  -2  13   2        1.10       -0.49     13.65 o
  -1  13   2       20.75       -7.22     22.10 o
   0  13   2       16.97       22.88     16.57 o
   1  13   2        0.04       -5.74     13.90 o
   2  13   2       22.82       10.08     14.19 o
   3  13   2        1.38        7.29     11.48 o
   4  13   2        0.30       -2.43     11.24 o
   5  13   2        6.49       10.38     12.21 o
   6  13   2        1.98      -12.75     14.25 o
   7  13   2        3.06       -7.27     18.07 o
   8  13   2        0.06      -19.00     19.00 o
   9  13   2       21.61       -5.06     19.49 o
  -9  14   2        0.98      -20.63     20.63 o
  -8  14   2        3.15      -19.43     19.43 o
  -7  14   2        2.15      -11.62     17.49 o
  -6  14   2        0.65       -5.75     16.55 o
  -5  14   2        3.69       24.18     17.16 o
  -4  14   2        2.96        1.57     21.37 o
  -3  14   2        4.40      -14.93     15.29 o
  -2  14   2        5.27      -12.23     22.39 o
  -1  14   2        1.91      -19.87     19.87 o
   0  14   2        6.20       -4.54     49.32 o
   1  14   2       54.23       47.93     15.61 o
   2  14   2        7.84       11.33     15.75 o
   3  14   2        6.71       14.75     15.27 o
   4  14   2        0.55       17.71     19.27 o
   5  14   2        0.02        2.58     17.03 o
   6  14   2        0.13      -17.89     17.89 o
   7  14   2        0.45        1.08     23.15 o
   8  14   2        0.18      -20.50     20.50 o
  -7  15   2        0.01      -12.19     18.92 o
  -6  15   2        2.34      -18.17     18.17 o
  -5  15   2        1.67       27.78     17.56 o
  -4  15   2        0.16        6.81     17.92 o
  -3  15   2        0.21      -23.54     23.54 o
  -2  15   2        0.42        5.02     45.16 o
  -1  15   2        0.87        1.71     24.68 o
   0  15   2        8.69      -23.78     23.78 o
   1  15   2        1.01        1.24     22.98 o
   2  15   2       20.83        8.58     17.17 o
   3  15   2        2.18       -9.90     17.10 o
   4  15   2        2.35      -16.77     17.29 o
   5  15   2        0.02      -20.87     25.60 o
   6  15   2        0.25      -19.02     19.02 o
  -5  16   2       10.97       15.21     20.72 o
  -4  16   2        1.45      -27.13     27.13 o
  -3  16   2        0.05        3.88     26.88 o
  -2  16   2       13.79       21.72     25.35 o
  -1  16   2        8.30      -29.79     29.79 o
   0  16   2        0.98       -6.88     26.04 o
   1  16   2        0.60       -0.13     26.02 o
   2  16   2        7.85      -10.77     27.17 o
   3  16   2        4.88        9.68     18.41 o
   4  16   2        1.36       -7.10     19.66 o
  -1  17   2        1.66        2.88     28.49 o
   0  17   2        0.53      -13.73     28.28 o
   1  17   2        0.40       71.10     42.92 o
 -15   1   3       41.74       31.92     15.68 o
 -14   1   3       17.27        9.14     12.14 o
 -13   1   3        0.34       -4.14      9.25 o
 -12   1   3      109.98      107.18      8.33 o
 -11   1   3        1.16        0.74      6.47 o
 -10   1   3        0.30        1.13      6.01 o
  -9   1   3        6.34        3.77      5.52 o
  -8   1   3      174.50      175.98      5.40 o
  -7   1   3      162.20      178.70      5.03 o
  -6   1   3       32.15       29.32      2.82 o
  -5   1   3      505.84      538.43      8.63 o
  -4   1   3     3853.39     3914.12     58.99 o
  -3   1   3      209.66      202.82      4.40 o
  -2   1   3      129.32      156.02      3.38 o
  -1   1   3     1450.06     1546.81     29.21 o
   0   1   3     5081.32     5204.86     97.03 o
   1   1   3    24516.50    24559.94    484.59 o
   2   1   3     2148.48     2254.27     48.44 o
   3   1   3     1190.54     1320.16     22.35 o
   4   1   3     1539.27     1493.86     26.05 o
   5   1   3      822.68      875.01     15.79 o
   6   1   3       65.12       66.12      3.57 o
   7   1   3        8.40        5.60      3.47 o
   8   1   3       18.53       16.25      5.00 o
   9   1   3        4.27        2.64      5.54 o
  10   1   3       42.42       37.35      7.55 o
  11   1   3        5.44       -3.99      7.87 o
  12   1   3        6.53       12.44     12.14 o
  13   1   3        1.50       -9.60     14.53 o
  14   1   3        0.12       17.66     16.43 o
 -15   2   3        4.46      -10.72     17.70 o
 -14   2   3       16.53       -6.86     13.47 o
 -13   2   3        6.44       -1.00      8.84 o
 -12   2   3       20.55       24.30      8.81 o
 -11   2   3       36.65       30.93      7.45 o
 -10   2   3       10.91        4.11      6.10 o
  -9   2   3       28.28       28.99      5.59 o
  -8   2   3        5.56        7.66      3.46 o
  -7   2   3      328.77      333.19      7.49 o
  -6   2   3       64.44       62.94      3.28 o
  -5   2   3      144.12      137.77      3.57 o
  -4   2   3      219.17      225.20      5.35 o
  -3   2   3      627.69      657.58     11.23 o
  -2   2   3      624.03      621.02     12.43 o
  -1   2   3     5697.42     5952.69    110.95 o
   0   2   3       54.57       57.66      2.51 o
   1   2   3    11961.85    12470.46    216.19 o
   2   2   3     3159.76     3352.73     58.44 o
   3   2   3     1244.71     1322.61     24.05 o
   4   2   3     4842.48     5130.95     84.74 o
   5   2   3     2482.09     2481.60     46.87 o
   6   2   3      591.82      681.52     13.20 o
   7   2   3       48.31       49.88      4.10 o
   8   2   3      523.63      502.70     13.10 o
   9   2   3       14.17       15.86      6.30 o
  10   2   3      226.08      183.65      9.68 o
  11   2   3       82.10       69.53      9.01 o
  12   2   3        6.13        5.06     13.30 o
  13   2   3       36.15       32.11     14.98 o
  14   2   3        7.41      -15.80     15.80 o
 -15   3   3       42.12       18.66     15.51 o
 -14   3   3       81.51       82.22     15.33 o
 -13   3   3        0.86      -14.63     14.63 o
 -12   3   3       10.79       17.79     11.13 o
 -11   3   3      169.61      177.56     12.77 o
 -10   3   3        6.16        4.20      7.08 o
  -9   3   3        7.83       -3.55      6.44 o
  -8   3   3        3.75        8.87      3.98 o
  -7   3   3      976.52      948.15     17.61 o
  -6   3   3        8.78        7.88      3.28 o
  -5   3   3       24.00       20.51      2.50 o
  -4   3   3     1715.76     1814.54     30.91 o
  -3   3   3      695.88      683.99     13.17 o
  -2   3   3     4257.25     4178.28     73.28 o
  -1   3   3     1928.78     1815.99     32.33 o
   0   3   3     4404.38     4264.58     74.59 o
   1   3   3     1710.58     1618.73     28.80 o
   2   3   3      398.20      373.71      9.17 o
   3   3   3       37.52       27.06      1.92 o
   4   3   3      139.47      134.91      4.26 o
   5   3   3      435.87      427.35     10.96 o
   6   3   3      443.54      424.04     10.82 o
   7   3   3       25.79       17.89      4.19 o
   8   3   3       16.34       17.75      6.54 o
   9   3   3        1.91        3.87      7.78 o
  10   3   3       40.65       25.52      8.90 o
  11   3   3       29.91       27.54     12.72 o
  12   3   3        0.12       -3.55     13.54 o
  13   3   3        8.88       13.78     14.32 o
  14   3   3        0.43       15.41     19.30 o
 -15   4   3        1.40      -10.85     15.88 o
 -14   4   3        9.97        1.92     31.10 o
 -13   4   3       54.22       38.75     16.11 o
 -12   4   3        8.12        6.96     11.59 o
 -11   4   3        8.63       11.20     12.12 o
 -10   4   3      696.03      713.51     24.39 o
  -9   4   3       15.46       14.36      6.93 o
  -8   4   3       10.33        7.71      7.11 o
  -7   4   3      408.14      388.75      9.73 o
  -6   4   3       43.49       61.71      3.98 o
  -5   4   3        4.92        3.60      3.64 o
  -4   4   3     2439.23     2667.55     47.64 o
  -3   4   3       41.38       47.10      2.89 o
  -2   4   3      274.21      327.17      7.33 o
  -1   4   3     3003.07     3201.08     56.55 o
   0   4   3      275.12      282.32      6.41 o
   1   4   3       16.27       18.07      2.05 o
   2   4   3     1585.81     1706.84     32.72 o
   3   4   3     2843.08     2882.38     55.02 o
   4   4   3      276.78      243.27      6.71 o
   5   4   3     1599.35     1613.49     31.97 o
   6   4   3      808.28      741.93     24.42 o
   7   4   3        6.48       -0.13      6.89 o
   8   4   3       10.99       14.42      9.71 o
   9   4   3       12.68        9.95      8.83 o
  10   4   3      364.08      370.27     23.40 o
  11   4   3       74.05       59.44     15.71 o
  12   4   3       58.96       60.30     16.80 o
  13   4   3      158.10      180.20     21.29 o
  14   4   3       39.98       14.94     24.11 o
 -15   5   3       17.18       29.47     24.46 o
 -14   5   3       76.19       35.79     18.60 o
 -13   5   3      112.60      111.37     18.30 o
 -12   5   3        1.64       -7.73     18.58 o
 -11   5   3      213.73      208.80     14.06 o
 -10   5   3      738.57      825.15     27.27 o
  -9   5   3      336.64      334.08     15.21 o
  -8   5   3      495.77      460.44     19.23 o
  -7   5   3     1135.96     1093.51     22.06 o
  -6   5   3     3075.40     3084.60     55.52 o
  -5   5   3      240.35      188.83      5.96 o
  -4   5   3      442.19      547.76     12.44 o
  -3   5   3      291.94      307.42      7.55 o
  -2   5   3     3377.86     3333.76     59.14 o
  -1   5   3      169.73      126.29      4.20 o
   0   5   3       36.15       19.58      2.56 o
   1   5   3     1562.79     1508.12     29.34 o
   2   5   3      869.88      824.00     16.89 o
   3   5   3      447.83      416.38     10.93 o
   4   5   3      450.12      446.71     13.40 o
   5   5   3       95.76       97.24      4.93 o
   6   5   3      275.31      284.97     10.11 o
   7   5   3      660.62      639.74     23.63 o
   8   5   3      148.88      155.34     10.77 o
   9   5   3        1.50       -6.46      8.61 o
  10   5   3        0.34        4.27     10.14 o
  11   5   3       12.58        7.65     15.42 o
  12   5   3        4.00       13.18     16.80 o
  13   5   3        8.81       19.91     18.40 o
 -14   6   3       16.95       22.11     19.25 o
 -13   6   3       36.93       27.48     21.12 o
 -12   6   3      100.67      118.28     14.31 o
 -11   6   3        0.63       -2.21     11.11 o
 -10   6   3       78.10       68.99     14.05 o
  -9   6   3      256.69      246.81     13.76 o
  -8   6   3      219.36      213.34     12.27 o
  -7   6   3      320.53      325.11     13.97 o
  -6   6   3      361.94      319.46      9.47 o
  -5   6   3        0.09        3.02      3.85 o
  -4   6   3       84.42       92.47      4.77 o
  -3   6   3     2903.66     3160.85     56.51 o
  -2   6   3       86.68       89.52      4.42 o
  -1   6   3     1230.86     1257.02     25.12 o
   0   6   3     1995.13     2032.62     39.22 o
   1   6   3       11.91        8.11      3.07 o
   2   6   3       15.52       24.52      3.22 o
   3   6   3     1284.04     1312.76     34.13 o
   4   6   3     1131.70     1204.38     38.10 o
   5   6   3      453.26      466.73     11.88 o
   6   6   3      290.89      278.19     12.70 o
   7   6   3       10.11        9.71      8.51 o
   8   6   3       78.89       61.77      9.82 o
   9   6   3       81.08      100.71     11.49 o
  10   6   3       54.60       71.82     23.57 o
  11   6   3      103.13      115.66     18.35 o
  12   6   3      102.18       99.74     19.47 o
  13   6   3      115.67      119.52     21.31 o
 -14   7   3       38.33       27.37     19.83 o
 -13   7   3       28.27       35.00     20.28 o
 -12   7   3       37.87       41.67     17.24 o
 -11   7   3      298.41      295.53     17.43 o
 -10   7   3      384.11      373.90     21.26 o
  -9   7   3       35.81       57.00     11.14 o
  -8   7   3     1382.17     1390.68     39.53 o
  -7   7   3     1388.80     1367.01     38.56 o
  -6   7   3      298.05      280.68     10.01 o
  -5   7   3      357.72      331.59     10.17 o
  -4   7   3      308.54      279.72      9.12 o
  -3   7   3     1742.11     1809.75     38.35 o
  -2   7   3      258.44      255.03      8.35 o
  -1   7   3       71.18       57.57      5.48 o
   0   7   3     2635.51     2682.45     51.50 o
   1   7   3      630.05      611.06     15.35 o
   2   7   3      234.90      204.62      9.09 o
   3   7   3      169.86      170.16      7.07 o
   4   7   3      124.50      154.77      7.13 o
   5   7   3      495.37      457.06     19.69 o
   6   7   3      235.56      224.95     15.07 o
   7   7   3      468.62      468.43     18.23 o
   8   7   3       11.63        4.63     11.74 o
   9   7   3       36.00       27.47     11.03 o
  10   7   3       19.57        3.84     15.24 o
  11   7   3        0.90      -16.88     16.88 o
  12   7   3        5.72       -7.81     18.61 o
  13   7   3        3.60       10.83     20.40 o
 -13   8   3       23.22       13.26     18.81 o
 -12   8   3        0.46        2.67     17.09 o
 -11   8   3       45.23       33.13     16.46 o
 -10   8   3      142.81      139.29     13.91 o
  -9   8   3       98.38       84.56     11.81 o
  -8   8   3        8.70       -0.58      9.67 o
  -7   8   3       45.18       41.29      9.84 o
  -6   8   3        7.58        6.25      8.84 o
  -5   8   3        2.56        1.25      8.14 o
  -4   8   3      192.05      206.96      8.36 o
  -3   8   3      324.82      324.04     10.46 o
  -2   8   3        2.53       11.17      5.54 o
  -1   8   3        3.15        2.61      4.20 o
   0   8   3      138.31      135.85      6.03 o
   1   8   3      709.43      771.91     19.62 o
   2   8   3      268.25      290.16      8.73 o
   3   8   3      348.85      347.97     14.23 o
   4   8   3      161.58      147.11     10.15 o
   5   8   3      273.67      264.19     12.98 o
   6   8   3      204.55      220.54     12.70 o
   7   8   3      431.32      455.86     19.08 o
   8   8   3      158.08      139.78     12.27 o
   9   8   3       83.31       92.96     12.63 o
  10   8   3       76.70      101.67     18.34 o
  11   8   3      127.55      162.38     20.95 o
  12   8   3       94.40      125.05     20.70 o
 -13   9   3       11.49      -19.69     19.69 o
 -12   9   3       43.70       48.85     18.40 o
 -11   9   3      152.80      176.14     16.20 o
 -10   9   3       75.79       76.35     23.21 o
  -9   9   3        4.47       -6.82     10.86 o
  -8   9   3      190.95      239.67     15.12 o
  -7   9   3      472.79      504.90     25.65 o
  -6   9   3      341.96      357.26     16.54 o
  -5   9   3      294.79      290.71     16.69 o
  -4   9   3      283.19      304.52     12.54 o
  -3   9   3     2270.13     2241.05     47.72 o
  -2   9   3     1226.39     1242.90     28.08 o
  -1   9   3      386.45      379.54     12.17 o
   0   9   3      467.18      476.44     13.05 o
   1   9   3      234.28      259.64      8.69 o
   2   9   3      271.11      285.27     13.59 o
   3   9   3      479.13      509.64     18.78 o
   4   9   3      352.76      375.80     16.12 o
   5   9   3       79.32       82.57     10.27 o
   6   9   3        6.69       11.14      9.65 o
   7   9   3       68.57       75.72     14.55 o
   8   9   3       47.83       44.90     15.27 o
   9   9   3       15.36       14.75     16.32 o
  10   9   3        5.63      -12.23     16.85 o
  11   9   3        0.20       -1.99     19.03 o
  12   9   3       11.21       -3.35     20.68 o
 -12  10   3       15.58       -6.40     19.31 o
 -11  10   3        7.45      -13.44     17.70 o
 -10  10   3        6.02       -6.26     15.51 o
  -9  10   3        6.85      -11.76     11.76 o
  -8  10   3      120.74      112.77     13.13 o
  -7  10   3       56.58       87.78     12.31 o
  -6  10   3       88.66       91.42     10.86 o
  -5  10   3        8.27        3.66      9.31 o
  -4  10   3        4.80       -7.20      8.69 o
  -3  10   3      231.06      223.03      9.53 o
  -2  10   3       43.63       33.74      6.47 o
  -1  10   3       21.92       21.65      6.84 o
   0  10   3      297.75      278.26     11.32 o
   1  10   3        3.53       17.12      8.72 o
   2  10   3       30.35       38.88      9.15 o
   3  10   3       72.30       75.04      9.90 o
   4  10   3       86.67       75.18     10.50 o
   5  10   3      102.83      134.51     11.96 o
   6  10   3      247.21      283.08     15.81 o
   7  10   3      210.82      188.50     14.28 o
   8  10   3      209.28      203.42     27.26 o
   9  10   3      225.75      238.93     21.10 o
  10  10   3       81.59       55.07     19.72 o
  11  10   3       34.92       23.90     20.57 o
 -12  11   3        2.36       -2.13     20.29 o
 -11  11   3       14.16      -17.90     19.08 o
 -10  11   3       53.51       55.72     18.92 o
  -9  11   3       99.56       81.86     18.25 o
  -8  11   3       82.75       75.84     16.91 o
  -7  11   3      140.78      189.75     24.95 o
  -6  11   3      121.41      137.44     19.99 o
  -5  11   3      216.36      207.29     16.95 o
  -4  11   3      170.79      211.26     17.69 o
  -3  11   3       83.03      103.99     22.70 o
  -2  11   3      432.25      481.97     16.61 o
  -1  11   3      334.78      350.54     16.46 o
   0  11   3       70.84       73.74      8.62 o
   1  11   3      756.42      709.01     24.53 o
   2  11   3      185.22      193.09     12.65 o
   3  11   3       21.68       12.65      9.99 o
   4  11   3       45.35       34.28     10.38 o
   5  11   3        5.72       10.84     10.37 o
   6  11   3      143.85      148.77     13.60 o
   7  11   3        7.27       -3.04     11.89 o
   8  11   3        0.53       20.51     16.24 o
   9  11   3       20.18       23.69     18.47 o
  10  11   3        4.62       -0.33     20.01 o
 -11  12   3        1.27      -19.26     19.85 o
 -10  12   3        9.42        8.06     18.05 o
  -9  12   3        2.98       -4.26     17.66 o
  -8  12   3       21.14       22.06     16.35 o
  -7  12   3       11.34        7.52     15.41 o
  -6  12   3        0.02      -11.07     14.68 o
  -5  12   3        0.00      -13.34     14.92 o
  -4  12   3       29.21       18.94     21.81 o
  -3  12   3        1.34      -12.79     12.79 o
  -2  12   3       75.68       75.19     13.79 o
  -1  12   3       60.56       78.19     12.10 o
   0  12   3      110.14      102.52     11.75 o
   1  12   3       26.24       18.20     10.33 o
   2  12   3       36.35       50.78     16.27 o
   3  12   3       13.28       15.06     10.77 o
   4  12   3        7.59       12.12     10.97 o
   5  12   3       87.63      115.70     13.90 o
   6  12   3       32.14       54.48     13.61 o
   7  12   3       10.90       21.40     17.99 o
   8  12   3      100.01       93.89     20.09 o
   9  12   3       40.25       38.94     20.52 o
  10  12   3       14.57      -20.66     20.66 o
 -10  13   3       32.05        4.03     20.17 o
  -9  13   3       23.12       30.94     25.26 o
  -8  13   3       27.59       16.66     18.47 o
  -7  13   3       23.19       51.54     17.93 o
  -6  13   3       30.92       27.94     24.97 o
  -5  13   3       80.90      107.00     21.28 o
  -4  13   3       74.51       81.30     19.19 o
  -3  13   3       53.76       33.85     14.13 o
  -2  13   3       29.49       40.81     14.24 o
  -1  13   3        9.25       14.76     19.97 o
   0  13   3       52.99       83.11     15.14 o
   1  13   3       48.02       44.69     16.95 o
   2  13   3       46.97       36.29     16.34 o
   3  13   3       40.76       41.99     12.19 o
   4  13   3       41.26       15.72     12.25 o
   5  13   3       57.03       54.17     21.45 o
   6  13   3       29.85        1.00     19.26 o
   7  13   3        0.93       19.41     20.13 o
   8  13   3        1.16      -23.67     23.67 o
   9  13   3        5.17       10.52     31.92 o
  -9  14   3        0.15      -19.94     19.94 o
  -8  14   3        7.51        4.32     19.14 o
  -7  14   3        1.15      -12.49     17.63 o
  -6  14   3        2.96       12.46     17.49 o
  -5  14   3        1.50      -15.80     15.80 o
  -4  14   3        0.11        6.41     15.85 o
  -3  14   3        2.26       -7.23     15.03 o
  -2  14   3        0.09      -20.25     20.25 o
  -1  14   3        5.13      -19.38     23.38 o
   0  14   3       98.43       71.10     32.03 o
   1  14   3       26.90       20.71     15.12 o
   2  14   3        3.13      -24.06     24.06 o
   3  14   3       10.48       23.15     21.57 o
   4  14   3       22.57       35.79     21.72 o
   5  14   3        2.14        4.46     17.51 o
   6  14   3        0.69      -14.58     18.45 o
   7  14   3        9.94       -5.91     20.07 o
   8  14   3       24.16      -36.51     36.51 o
  -7  15   3       13.59       65.87     32.89 o
  -6  15   3        4.76      -18.37     18.37 o
  -5  15   3        8.02        5.72     18.41 o
  -4  15   3       15.77       22.99     17.17 o
  -3  15   3        7.08       45.20     25.26 o
  -2  15   3        7.87      -17.84     22.52 o
  -1  15   3        6.42        1.21     21.94 o
   0  15   3       31.34      -18.60     22.52 o
   1  15   3       28.52       43.60     25.81 o
   2  15   3        5.71        0.70     16.37 o
   3  15   3        9.94       14.70     18.24 o
   4  15   3       11.61        8.37     28.07 o
   5  15   3        3.07      -17.57     19.84 o
   6  15   3        0.62      -19.35     19.35 o
  -5  16   3        0.71       23.07     20.28 o
  -4  16   3        1.36      -15.37     27.07 o
  -3  16   3        0.02        7.64     25.32 o
  -2  16   3        4.08      -21.88     23.09 o
  -1  16   3        2.06        0.81     26.71 o
   0  16   3        0.04      -15.61     27.22 o
   1  16   3        0.38       -0.87     25.77 o
   2  16   3        0.75      -25.44     25.44 o
   3  16   3        2.53        6.48     19.20 o
   4  16   3        3.00      -18.82     20.62 o
 -15   0   4      170.14      195.42     28.18 o
 -14   0   4      168.11      177.18     38.75 o
 -13   0   4      557.11      585.85     23.21 o
 -12   0   4     1258.93     1374.31     39.61 o
 -11   0   4      712.77      739.74     24.64 o
 -10   0   4      509.60      523.59     18.57 o
  -9   0   4     1081.62     1139.73     40.87 o
  -8   0   4     3018.92     3060.21     63.85 o
  -7   0   4     2182.24     2178.70     55.57 o
  -6   0   4     7137.71     7194.12    145.93 o
  -5   0   4      251.20      220.29      7.42 o
  -4   0   4        8.41        7.51      2.51 o
  -3   0   4     9086.59     8944.67    181.30 o
  -2   0   4    16262.30    16452.45    366.20 o
  -1   0   4     2909.00     2848.51    102.82 o
   0   0   4    32678.37    33481.14   1128.81 o
   1   0   4     1096.69     1058.50     37.32 o
   2   0   4    12635.20    12997.39    439.04 o
   3   0   4     4065.52     4244.82    145.26 o
   4   0   4     1851.12     2115.85     68.14 o
   5   0   4      876.58      955.60     35.56 o
   6   0   4     3482.69     3548.69    162.73 o
   7   0   4     1032.56      915.83     25.72 o
   8   0   4     1140.23      997.94     33.00 o
   9   0   4     1095.05     1013.76     29.97 o
  10   0   4      493.41      503.03     25.43 o
  11   0   4     1002.18      910.34     44.73 o
  12   0   4       73.38       75.95     20.88 o
  13   0   4      144.14      166.54     25.11 o
  14   0   4      335.97      319.55     31.42 o
 -15   1   4        5.71       -4.64     15.05 o
 -14   1   4       73.37       78.42     12.77 o
 -13   1   4      116.65      129.60     11.70 o
 -12   1   4       60.23       46.39      7.85 o
 -11   1   4      120.33      134.29      7.81 o
 -10   1   4     1130.33     1127.41     22.82 o
  -9   1   4      611.30      589.35     14.74 o
  -8   1   4     1621.02     1641.12     26.37 o
  -7   1   4     4289.78     4297.29     65.34 o
  -6   1   4     1150.62     1068.99     17.45 o
  -5   1   4     5448.71     5403.51     85.26 o
  -4   1   4     9018.10     8713.15    130.69 o
  -3   1   4     6025.63     5599.86     80.63 o
  -2   1   4    24928.16    24886.28    433.57 o
  -1   1   4      364.72      308.78      6.57 o
   0   1   4    29831.54    28940.22    531.43 o
   1   1   4    19550.43    19603.95    419.57 o
   2   1   4     3188.60     3059.10     66.58 o
   3   1   4    12630.42    12906.23    223.15 o
   4   1   4     2900.60     2825.63     47.09 o
   5   1   4     1283.02     1128.79     19.94 o
   6   1   4     1796.34     1619.21     28.22 o
   7   1   4     3250.50     3071.73     52.01 o
   8   1   4     1178.28     1146.82     24.28 o
   9   1   4      794.32      708.18     17.37 o
  10   1   4       40.44       55.43      7.83 o
  11   1   4      199.40      231.60     20.34 o
  12   1   4       67.29       46.38     14.34 o
  13   1   4        0.40        6.83     15.14 o
  14   1   4        8.24       14.36     16.20 o
 -15   2   4       43.77       50.54     16.25 o
 -14   2   4      405.98      451.80     21.69 o
 -13   2   4      954.16      981.27     29.85 o
 -12   2   4      554.74      538.73     17.58 o
 -11   2   4      395.03      390.51     12.55 o
 -10   2   4      496.32      514.03     14.35 o
  -9   2   4     1175.32     1134.84     24.18 o
  -8   2   4      682.99      680.13     12.70 o
  -7   2   4      984.35     1017.71     17.92 o
  -6   2   4     4296.30     4352.18     69.18 o
  -5   2   4     3152.47     3307.33     52.68 o
  -4   2   4     9158.86     9561.40    157.75 o
  -3   2   4      417.74      404.79      7.47 o
  -2   2   4     4109.37     4308.16     75.21 o
  -1   2   4       81.08       77.40      2.49 o
   0   2   4     2329.77     2577.06     45.28 o
   1   2   4       62.11       70.48      2.81 o
   2   2   4     1567.96     1652.93     31.16 o
   3   2   4      161.28      149.93      7.57 o
   4   2   4      556.47      641.70     16.34 o
   5   2   4     1589.40     1568.33     27.08 o
   6   2   4     2621.68     2667.44     45.24 o
   7   2   4     2524.97     2369.67     40.56 o
   8   2   4     1600.58     1466.97     30.15 o
   9   2   4      960.75      909.13     22.78 o
  10   2   4      363.28      354.12     13.99 o
  11   2   4      525.97      498.77     21.66 o
  12   2   4      278.10      298.13     18.80 o
  13   2   4      198.03      203.28     18.73 o
  14   2   4      115.94      115.39     18.86 o
 -15   3   4        0.02      -15.52     15.56 o
 -14   3   4       38.82       62.72     14.54 o
 -13   3   4       59.91       53.28     13.01 o
 -12   3   4        6.06       12.00     11.93 o
 -11   3   4       36.39       54.45     10.78 o
 -10   3   4      436.66      444.44     15.29 o
  -9   3   4      294.27      284.52     12.16 o
  -8   3   4      638.03      621.66     13.13 o
  -7   3   4     1175.76     1171.64     22.54 o
  -6   3   4     5663.69     5645.18     99.45 o
  -5   3   4    10210.85    10499.63    183.31 o
  -4   3   4     1106.00     1101.09     18.49 o
  -3   3   4     1476.93     1457.15     26.40 o
  -2   3   4     9292.54     9245.42    160.80 o
  -1   3   4    15580.85    15441.43    268.08 o
   0   3   4    10474.39    10648.55    185.14 o
   1   3   4     9981.07    10078.45    186.93 o
   2   3   4     5256.21     5204.66     87.66 o
   3   3   4     4642.95     4590.41    101.61 o
   4   3   4     2351.77     2252.11     75.57 o
   5   3   4     1576.39     1430.23     28.23 o
   6   3   4     2197.13     2126.91     39.28 o
   7   3   4      648.49      648.91     15.30 o
   8   3   4      439.85      423.23     14.87 o
   9   3   4      461.67      427.00     15.43 o
  10   3   4      167.46      160.58     13.43 o
  11   3   4       78.52       73.34     14.01 o
  12   3   4        0.82      -13.66     13.66 o
  13   3   4        4.29       -8.98     16.73 o
 -15   4   4      111.05      152.22     17.65 o
 -14   4   4      108.23      137.52     18.95 o
 -13   4   4      304.83      351.53     18.90 o
 -12   4   4      543.54      551.27     23.18 o
 -11   4   4       88.94       82.19     11.34 o
 -10   4   4      649.22      704.83     23.91 o
  -9   4   4     1369.41     1394.45     34.18 o
  -8   4   4      274.08      287.28      9.11 o
  -7   4   4      441.75      437.42     10.53 o
  -6   4   4      872.61      845.28     16.92 o
  -5   4   4     1990.78     2077.80     35.49 o
  -4   4   4     1942.11     2076.89     35.43 o
  -3   4   4        6.14        4.46      2.58 o
  -2   4   4     2141.79     2254.65     40.24 o
  -1   4   4      298.11      348.77      7.66 o
   0   4   4        2.97        9.47      2.27 o
   1   4   4        3.13        7.02      2.26 o
   2   4   4      270.23      300.68     10.00 o
   3   4   4     2222.21     2409.40     43.02 o
   4   4   4     1301.78     1356.96     37.49 o
   5   4   4      873.63      866.44     25.16 o
   6   4   4     2646.72     2557.01     59.07 o
   7   4   4      225.04      239.65     11.63 o
   8   4   4     1622.32     1660.15     49.46 o
   9   4   4      882.04      876.90     27.81 o
  10   4   4      490.86      505.98     19.98 o
  11   4   4      212.44      257.08     19.42 o
  12   4   4      101.31       87.67     17.60 o
  13   4   4      167.65      175.18     21.40 o
 -15   5   4        0.06        5.04     19.76 o
 -14   5   4        3.28      -16.87     16.87 o
 -13   5   4       35.24       41.33     16.84 o
 -12   5   4       14.43       13.46     11.90 o
 -11   5   4       16.39       -1.55     10.61 o
 -10   5   4      683.95      679.44     29.86 o
  -9   5   4      141.29      136.50     11.02 o
  -8   5   4      167.46      142.45      8.28 o
  -7   5   4     1497.82     1429.49     27.37 o
  -6   5   4      264.95      256.31      7.44 o
  -5   5   4     2847.88     2953.35     53.01 o
  -4   5   4     1146.75     1075.92     20.62 o
  -3   5   4     3662.22     3740.96     70.70 o
  -2   5   4     8580.26     9060.15    158.40 o
  -1   5   4     2529.99     2516.71     47.92 o
   0   5   4      989.77      893.85     18.18 o
   1   5   4     3749.38     3739.68     70.27 o
   2   5   4     1921.55     1762.98     37.76 o
   3   5   4     3755.21     3710.60     69.85 o
   4   5   4     2794.37     2923.29     91.59 o
   5   5   4      530.16      540.02     18.68 o
   6   5   4     1010.95      944.30     27.56 o
   7   5   4      296.59      296.81     17.10 o
   8   5   4      309.41      300.63     14.44 o
   9   5   4      122.70      133.41     11.48 o
  10   5   4      165.31      148.86     16.72 o
  11   5   4        9.91      -15.34     15.34 o
  12   5   4       11.91        9.49     16.95 o
  13   5   4        4.68       -1.50     22.85 o
 -14   6   4       94.48      100.27     20.20 o
 -13   6   4       68.23       81.38     18.40 o
 -12   6   4      191.08      186.99     15.63 o
 -11   6   4      463.49      466.21     23.41 o
 -10   6   4      292.68      328.59     16.46 o
  -9   6   4      624.24      630.76     22.84 o
  -8   6   4      316.50      308.02     21.06 o
  -7   6   4      591.42      569.24     14.12 o
  -6   6   4       13.04       12.85      5.86 o
  -5   6   4        4.23       -4.41      4.41 o
  -4   6   4     1221.92     1207.03     26.51 o
  -3   6   4      167.53      224.09      7.64 o
  -2   6   4      448.79      379.85      9.63 o
  -1   6   4      421.93      417.01     10.19 o
   0   6   4      635.22      643.28     14.08 o
   1   6   4      445.86      470.49     11.94 o
   2   6   4      512.40      527.37     11.99 o
   3   6   4      523.67      554.22     18.76 o
   4   6   4      410.65      385.70     17.19 o
   5   6   4      151.59      165.33      9.55 o
   6   6   4      318.59      293.86     13.50 o
   7   6   4        4.52        9.44      8.26 o
   8   6   4      594.74      565.48     23.11 o
   9   6   4      111.05      116.42     11.98 o
  10   6   4       82.79      104.71     16.98 o
  11   6   4      269.68      334.73     22.87 o
  12   6   4      203.97      257.70     26.17 o
  13   6   4      114.09      176.23     22.36 o
 -14   7   4        0.13       -2.18     21.65 o
 -13   7   4        2.70       11.38     18.17 o
 -12   7   4        9.10        3.54     13.28 o
 -11   7   4      108.38      101.39     13.56 o
 -10   7   4       28.71       41.56     11.27 o
  -9   7   4       96.74       84.70     14.05 o
  -8   7   4      667.15      634.67     22.60 o
  -7   7   4      328.12      315.18     14.69 o
  -6   7   4      749.18      712.65     17.93 o
  -5   7   4      726.41      748.92     18.31 o
  -4   7   4      425.58      429.90     12.15 o
  -3   7   4      378.69      382.35     11.00 o
  -2   7   4       36.55       32.73      4.52 o
  -1   7   4     1198.22     1262.51     25.63 o
   0   7   4      823.57      780.35     16.94 o
   1   7   4     1290.16     1322.18     28.47 o
   2   7   4      400.74      402.15     10.29 o
   3   7   4      623.77      606.14     15.68 o
   4   7   4     1050.74     1010.11     29.30 o
   5   7   4      633.46      672.18     22.23 o
   6   7   4     1653.23     1578.94     43.57 o
   7   7   4        2.60        4.77      8.68 o
   8   7   4      153.62      183.31     16.18 o
   9   7   4       87.10       84.66     11.91 o
  10   7   4       38.93       23.65     15.71 o
  11   7   4       13.34       24.80     17.16 o
  12   7   4        6.88        8.24     19.30 o
 -13   8   4       41.64       52.43     19.08 o
 -12   8   4       98.30      128.53     19.03 o
 -11   8   4      241.19      248.67     17.84 o
 -10   8   4      107.30      131.02     13.62 o
  -9   8   4      508.52      541.14     21.16 o
  -8   8   4      221.23      223.58     13.30 o
  -7   8   4       67.16       90.81     10.60 o
  -6   8   4       58.43       47.17     11.03 o
  -5   8   4       30.71       28.13      5.71 o
  -4   8   4       71.07       70.95      6.18 o
  -3   8   4        1.20        8.70      4.89 o
  -2   8   4        7.29        6.05      4.47 o
  -1   8   4      205.32      184.62      7.01 o
   0   8   4       26.89       20.84      4.43 o
   1   8   4       71.34       78.61      5.13 o
   2   8   4       10.58       16.00      5.23 o
   3   8   4      376.55      332.95     14.17 o
   4   8   4      257.19      250.43     12.83 o
   5   8   4      169.40      177.10     11.40 o
   6   8   4       10.52       18.50     13.13 o
   7   8   4       46.06       42.38     10.13 o
   8   8   4       33.36       26.82     10.48 o
   9   8   4       59.25       35.51     14.91 o
  10   8   4       41.31       31.36     17.54 o
  11   8   4       88.09      108.26     24.46 o
  12   8   4       75.81      102.08     22.07 o
 -13   9   4        0.11       -7.25     19.55 o
 -12   9   4        0.79      -17.22     17.22 o
 -11   9   4        1.08       15.92     17.00 o
 -10   9   4       51.24       74.77     18.61 o
  -9   9   4       96.06       81.23     12.94 o
  -8   9   4        3.04       -9.96     10.61 o
  -7   9   4       25.22       17.36      9.88 o
  -6   9   4       90.63      114.33     13.40 o
  -5   9   4      263.36      291.03     12.62 o
  -4   9   4      107.21      105.73      7.37 o
  -3   9   4      146.26      161.89      8.40 o
  -2   9   4     2179.07     2127.47     45.42 o
  -1   9   4       78.95       91.40      6.10 o
   0   9   4        8.14        5.87      5.17 o
   1   9   4      157.93      140.99     11.02 o
   2   9   4      295.95      295.61     13.59 o
   3   9   4      487.28      434.24     26.07 o
   4   9   4      111.24      104.01     10.51 o
   5   9   4      146.28      141.17     11.43 o
   6   9   4      333.62      331.07     19.60 o
   7   9   4       23.28       22.08     10.91 o
   8   9   4       10.32       -9.81     20.94 o
   9   9   4       19.57        5.68     16.20 o
  10   9   4        2.07      -17.92     17.92 o
  11   9   4        3.71       -4.11     19.59 o
 -12  10   4       21.48        7.80     35.75 o
 -11  10   4       64.69       39.21     18.31 o
 -10  10   4       50.86       42.32     16.53 o
  -9  10   4      199.76      210.28     19.44 o
  -8  10   4       85.51       80.93     15.81 o
  -7  10   4       22.27       32.92     13.35 o
  -6  10   4       79.25       44.88     14.35 o
  -5  10   4       17.32       18.66     16.14 o
  -4  10   4        2.25        0.59      8.89 o
  -3  10   4       71.33       79.39      8.46 o
  -2  10   4       41.89       24.26      6.91 o
  -1  10   4     1030.14      923.91     24.76 o
   0  10   4        0.01        2.00      6.92 o
   1  10   4      164.94      153.31     11.10 o
   2  10   4       12.51       -0.77      9.52 o
   3  10   4       20.25       27.04      8.84 o
   4  10   4       22.18       17.47      9.31 o
   5  10   4      317.83      294.76     17.94 o
   6  10   4       31.53       19.73     10.56 o
   7  10   4       17.62       -3.53     11.58 o
   8  10   4       18.75       -6.53     16.32 o
   9  10   4      132.60      118.19     19.82 o
  10  10   4       16.54       -1.74     19.09 o
  11  10   4       28.46       47.83     21.26 o
 -12  11   4        0.38       13.53     20.48 o
 -11  11   4        8.65        8.77     17.54 o
 -10  11   4       33.23       17.92     17.78 o
  -9  11   4        0.66        4.89     21.49 o
  -8  11   4        0.20        8.20     19.75 o
  -7  11   4        0.60      -10.79     22.47 o
  -6  11   4        5.91       -9.86     13.52 o
  -5  11   4       12.01       10.30     12.80 o
  -4  11   4      187.13      184.10     15.85 o
  -3  11   4      147.13      138.40     15.11 o
  -2  11   4      275.52      245.52     18.86 o
  -1  11   4       41.52       32.83      8.36 o
   0  11   4        1.24      -15.92     17.01 o
   1  11   4      151.52      149.74     11.85 o
   2  11   4      290.82      281.99     17.94 o
   3  11   4       52.36       40.01     10.57 o
   4  11   4       78.30       95.94     12.15 o
   5  11   4       34.42       28.71     11.00 o
   6  11   4      135.45      108.15     13.41 o
   7  11   4        0.13       -7.48     15.82 o
   8  11   4       54.23       26.08     20.34 o
   9  11   4        0.50      -10.96     18.76 o
  10  11   4        0.04      -15.24     19.77 o
 -11  12   4        8.15       19.32     20.23 o
 -10  12   4        0.30      -18.27     18.27 o
  -9  12   4        1.26       20.27     17.70 o
  -8  12   4       18.68       18.98     23.50 o
  -7  12   4       10.64       14.42     15.55 o
  -6  12   4       14.47       -2.88     14.82 o
  -5  12   4       33.97       32.04     15.27 o
  -4  12   4       35.23       32.58     16.93 o
  -3  12   4        2.49      -10.45     13.01 o
  -2  12   4       22.10       19.24     16.00 o
  -1  12   4       74.72       71.41     13.31 o
   0  12   4        9.76       -3.19      9.99 o
   1  12   4        0.01       -2.38      9.68 o
   2  12   4       10.09       -2.90     10.76 o
   3  12   4       30.61       33.91     11.28 o
   4  12   4       17.84       19.92     11.75 o
   5  12   4      101.86       74.43     13.10 o
   6  12   4        0.18      -17.20     17.20 o
   7  12   4       24.97       -8.20     17.16 o
   8  12   4        8.85       15.35     19.02 o
   9  12   4        7.74        6.04     19.08 o
 -10  13   4        0.02       -8.62     19.35 o
  -9  13   4        1.09       -2.61     19.10 o
  -8  13   4        9.85       -8.66     17.78 o
  -7  13   4        2.67       21.98     22.75 o
  -6  13   4        4.45       -8.69     15.78 o
  -5  13   4        1.94      -14.78     14.78 o
  -4  13   4        0.05      -11.47     16.29 o
  -3  13   4        2.80      -15.57     15.57 o
  -2  13   4       20.26       28.82     13.11 o
  -1  13   4        7.34        0.35     13.48 o
   0  13   4       21.92       19.87     14.24 o
   1  13   4        7.33        5.08     12.11 o
   2  13   4        0.07        6.85     11.40 o
   3  13   4        3.34       -3.56     12.09 o
   4  13   4        0.72       -4.17     15.16 o
   5  13   4        7.46       -7.83     16.97 o
   6  13   4       10.51        0.52     17.58 o
   7  13   4        0.14       -4.77     18.93 o
   8  13   4        0.00      -20.08     20.08 o
  -9  14   4        3.41        0.82     20.15 o
  -8  14   4        1.37       -7.85     18.93 o
  -7  14   4        1.30      -16.99     17.75 o
  -6  14   4       10.83        4.10     18.07 o
  -5  14   4        7.46       -2.76     16.43 o
  -4  14   4        1.54        2.15     15.44 o
  -3  14   4        0.03       11.71     15.23 o
  -2  14   4        0.46       -4.71     20.77 o
  -1  14   4        0.60       -6.30     22.18 o
   0  14   4        1.19       -3.87     14.89 o
   1  14   4        0.10       -6.73     15.16 o
   2  14   4        0.53       -2.76     15.49 o
   3  14   4        0.12      -14.14     16.97 o
   4  14   4        1.72       -4.90     17.09 o
   5  14   4        0.15      -12.00     16.91 o
   6  14   4        0.96       -8.35     19.23 o
   7  14   4        1.38      -19.69     19.69 o
  -7  15   4        0.52       10.61     19.75 o
  -6  15   4        1.59      -18.07     18.07 o
  -5  15   4        1.38       15.54     18.64 o
  -4  15   4        1.74      -10.84     24.35 o
  -3  15   4        0.80      -12.89     24.20 o
  -2  15   4        0.06      -18.28     37.79 o
  -1  15   4        1.38      -22.14     22.14 o
   0  15   4       13.87        8.56     23.70 o
   1  15   4        0.03      -16.37     22.71 o
   2  15   4        8.41      -16.73     16.73 o
   3  15   4        0.26        3.24     18.02 o
   4  15   4        1.83      -12.36     17.62 o
   5  15   4        1.43       -5.41     18.72 o
   6  15   4        6.35      -13.56     43.88 o
  -5  16   4        4.68        8.60     32.67 o
  -4  16   4        0.10      -20.82     24.46 o
  -3  16   4        1.07      -25.06     25.06 o
  -2  16   4        0.00      -18.16     25.97 o
  -1  16   4        1.39      -24.35     24.35 o
   0  16   4        0.39        6.12     26.95 o
   1  16   4        4.43       20.13     27.17 o
   2  16   4        0.02      -26.36     31.71 o
   3  16   4        5.45       -9.69     19.45 o
 -15   1   5        0.48       34.09     17.62 o
 -14   1   5        0.00        2.51     11.84 o
 -13   1   5        7.03        3.99      8.72 o
 -12   1   5        4.86        7.45      7.35 o
 -11   1   5       22.29        9.45      6.34 o
 -10   1   5        4.53       -0.90      5.48 o
  -9   1   5      419.43      398.74     11.61 o
  -8   1   5       13.63       12.59      3.58 o
  -7   1   5      387.81      429.85     10.50 o
  -6   1   5     1619.50     1566.09     23.77 o
  -5   1   5      412.60      440.40      8.17 o
  -4   1   5       57.86       67.74      2.44 o
  -3   1   5     2256.21     2248.82     35.85 o
  -2   1   5       16.03       12.91      1.63 o
  -1   1   5     8261.48     8581.13    149.28 o
   0   1   5      490.85      537.51     10.79 o
   1   1   5      487.88      484.13     13.27 o
   2   1   5       31.29       24.82      3.24 o
   3   1   5      179.98      170.68      6.43 o
   4   1   5     4179.48     3961.09     65.53 o
   5   1   5      867.02      932.20     18.80 o
   6   1   5      786.26      792.61     15.00 o
   7   1   5       42.98       51.39      4.09 o
   8   1   5        3.68        2.97      5.12 o
   9   1   5       27.63       25.03      5.96 o
  10   1   5       45.90       30.20      9.30 o
  11   1   5        0.93       -8.85     13.34 o
  12   1   5       16.68       -2.26     13.42 o
  13   1   5        2.47       21.71     16.15 o
 -15   2   5        4.14       18.96     15.40 o
 -14   2   5        1.48       15.17     14.79 o
 -13   2   5        4.22        4.42      9.65 o
 -12   2   5       38.70       43.09      8.33 o
 -11   2   5      788.05      764.68     20.32 o
 -10   2   5      217.15      200.22      9.43 o
  -9   2   5      210.55      218.56      9.04 o
  -8   2   5       62.30       71.43      4.52 o
  -7   2   5      224.59      212.51     10.71 o
  -6   2   5      117.46      134.93      4.65 o
  -5   2   5      177.67      179.03      4.72 o
  -4   2   5      742.33      748.63     13.01 o
  -3   2   5       30.13       20.82      1.99 o
  -2   2   5     2022.28     2126.51     37.65 o
  -1   2   5       78.34       85.67      2.75 o
   0   2   5       34.97       36.51      2.47 o
   1   2   5       50.93       52.43      3.01 o
   2   2   5      489.92      448.05      9.61 o
   3   2   5     1882.41     1908.80     51.65 o
   4   2   5      114.15      126.28      3.95 o
   5   2   5       79.72       84.46      3.62 o
   6   2   5       57.94       57.63      3.93 o
   7   2   5       88.66       82.54      4.85 o
   8   2   5        2.31        2.73      5.67 o
   9   2   5        2.00       -3.53      6.29 o
  10   2   5        0.35       -3.52      7.35 o
  11   2   5       64.77       44.67     12.94 o
  12   2   5       20.48       29.71     17.58 o
  13   2   5        1.58       -9.15     16.09 o
 -15   3   5        4.19       21.69     15.09 o
 -14   3   5       16.74       21.98     15.26 o
 -13   3   5       19.54       34.72     12.60 o
 -12   3   5       87.83       95.30     12.61 o
 -11   3   5       11.30       22.59      8.68 o
 -10   3   5       48.46       55.54      8.35 o
  -9   3   5       20.76       13.38      6.66 o
  -8   3   5      156.62      167.80      6.99 o
  -7   3   5      200.95      219.58      7.34 o
  -6   3   5        1.78        4.54      3.35 o
  -5   3   5      414.32      456.82      9.10 o
  -4   3   5     3747.70     4121.79     73.01 o
  -3   3   5     3368.37     3611.87     68.05 o
  -2   3   5       58.35       65.91      4.11 o
  -1   3   5     1158.70     1111.95     21.69 o
   0   3   5      355.04      320.09      6.84 o
   1   3   5     3816.80     3902.58     72.84 o
   2   3   5     1785.53     1720.72     39.04 o
   3   3   5      983.88      923.49     20.07 o
   4   3   5       90.03       85.74      4.57 o
   5   3   5        9.95       12.49      4.46 o
   6   3   5       44.16       36.60      4.53 o
   7   3   5        2.03        8.47      6.08 o
   8   3   5        4.05       -0.43      6.93 o
   9   3   5       62.62       76.97      8.88 o
  10   3   5       78.62       99.37     10.69 o
  11   3   5       73.72       77.75     14.52 o
  12   3   5        9.17       19.90     14.75 o
  13   3   5        1.48      -15.74     18.30 o
 -15   4   5        1.07       -2.33     19.30 o
 -14   4   5        1.50      -16.01     16.01 o
 -13   4   5      145.30      131.88     14.91 o
 -12   4   5       14.52        2.08     11.07 o
 -11   4   5      257.17      270.62     15.03 o
 -10   4   5      803.04      808.40     26.16 o
  -9   4   5      378.06      367.95     13.45 o
  -8   4   5       44.12       40.88      5.36 o
  -7   4   5      158.08      135.73      6.88 o
  -6   4   5       27.97       35.04      4.30 o
  -5   4   5       11.85        0.11      3.01 o
  -4   4   5      138.88      200.42      7.70 o
  -3   4   5      708.09      733.67     15.37 o
  -2   4   5     4425.26     4707.13     88.12 o
  -1   4   5       37.87       29.68      2.81 o
   0   4   5       52.77       51.47      3.12 o
   1   4   5      470.56      545.25     12.78 o
   2   4   5      309.36      353.84     10.23 o
   3   4   5      261.26      283.27      7.18 o
   4   4   5        5.47        7.53      4.03 o
   5   4   5       18.74       20.06      4.17 o
   6   4   5        1.82        5.00      5.42 o
   7   4   5       85.07      101.24      9.06 o
   8   4   5        5.68       17.53      8.19 o
   9   4   5       71.65       69.75     10.80 o
  10   4   5       23.54       25.75     14.36 o
  11   4   5       16.38       22.71     15.35 o
  12   4   5       25.13       59.92     18.08 o
  13   4   5       60.46       60.95     20.42 o
 -15   5   5        0.47       33.24     19.43 o
 -14   5   5        5.71       16.63     17.35 o
 -13   5   5       24.16       26.57     16.72 o
 -12   5   5        5.87       -2.18     11.59 o
 -11   5   5       31.34       29.81     25.52 o
 -10   5   5      188.07      179.70     17.10 o
  -9   5   5        3.77       -8.88      8.88 o
  -8   5   5      136.23      140.99      8.68 o
  -7   5   5      611.77      602.08     15.83 o
  -6   5   5      814.45      806.67     17.63 o
  -5   5   5     1317.98     1419.45     28.52 o
  -4   5   5      297.98      290.37      8.91 o
  -3   5   5      801.53      871.62     18.09 o
  -2   5   5       70.27       64.31      4.03 o
  -1   5   5       62.23       92.17      6.57 o
   0   5   5       47.64       62.95      3.71 o
   1   5   5     1196.49     1212.47     26.09 o
   2   5   5      642.16      686.58     15.88 o
   3   5   5      948.68     1007.11     20.69 o
   4   5   5     2105.24     2067.36     43.90 o
   5   5   5      129.48      116.01     10.70 o
   6   5   5      551.03      516.07     18.34 o
   7   5   5      370.20      400.35     23.02 o
   8   5   5      163.38      170.31     11.69 o
   9   5   5      169.11      187.37     13.13 o
  10   5   5      155.58      148.55     17.47 o
  11   5   5      108.43      109.56     22.20 o
  12   5   5        8.70       19.21     24.01 o
  13   5   5        0.81      -18.70     18.93 o
 -14   6   5       22.90       14.94     27.43 o
 -13   6   5       59.40       49.36     17.95 o
 -12   6   5      142.54      132.23     20.51 o
 -11   6   5      161.21      168.25     14.13 o
 -10   6   5      336.73      363.09     17.00 o
  -9   6   5      363.36      383.29     18.95 o
  -8   6   5       19.20        7.27      8.50 o
  -7   6   5        9.65       16.35      6.37 o
  -6   6   5      315.70      314.95      9.61 o
  -5   6   5        3.08        0.31      4.66 o
  -4   6   5      560.64      563.36     14.23 o
  -3   6   5     1112.92     1080.61     23.95 o
  -2   6   5     1162.92     1186.65     24.05 o
  -1   6   5      487.76      485.71     11.50 o
   0   6   5      582.41      621.15     16.05 o
   1   6   5       23.16       25.18      3.62 o
   2   6   5        0.73       -0.52      3.22 o
   3   6   5        1.14        1.72      3.36 o
   4   6   5       19.32       24.07      3.90 o
   5   6   5       14.04        4.79      6.91 o
   6   6   5        6.31       22.50      9.25 o
   7   6   5       53.37       58.13     13.13 o
   8   6   5      116.64      103.65     11.18 o
   9   6   5      126.28      119.37     12.24 o
  10   6   5       26.33       28.10     16.35 o
  11   6   5        6.78       21.91     17.47 o
  12   6   5       35.21       36.13     19.46 o
 -14   7   5        0.03       -6.49     19.09 o
 -13   7   5        8.70       -0.84     17.62 o
 -12   7   5        5.18       -5.01     16.15 o
 -11   7   5      101.95      107.82     16.38 o
 -10   7   5        9.42        8.50     10.69 o
  -9   7   5        1.38       -9.28      9.28 o
  -8   7   5      279.44      286.50     14.70 o
  -7   7   5      615.67      583.93     23.48 o
  -6   7   5       81.81       81.97      6.39 o
  -5   7   5      529.46      542.50     14.62 o
  -4   7   5      854.05      796.02     20.85 o
  -3   7   5      155.16      176.19      6.67 o
  -2   7   5      267.74      260.82      8.22 o
  -1   7   5       21.09       35.03      4.40 o
   0   7   5      847.50      889.48     19.04 o
   1   7   5      737.96      708.75     15.74 o
   2   7   5      357.02      321.44      9.04 o
   3   7   5     1032.28      953.70     24.88 o
   4   7   5      689.28      621.89     20.67 o
   5   7   5      212.30      242.86     12.70 o
   6   7   5      830.34      856.83     32.12 o
   7   7   5      339.57      335.85     16.04 o
   8   7   5      115.68      136.73     12.12 o
   9   7   5      130.93      145.69     17.34 o
  10   7   5      180.38      199.34     19.77 o
  11   7   5       80.56       53.58     18.09 o
  12   7   5        4.27      -17.24     19.61 o
 -13   8   5       26.46       32.02     19.57 o
 -12   8   5       45.04       43.78     17.74 o
 -11   8   5       51.33       42.07     19.68 o
 -10   8   5      370.09      358.02     25.68 o
  -9   8   5        2.29        9.33     10.34 o
  -8   8   5      293.03      311.10     18.70 o
  -7   8   5      489.49      482.71     18.96 o
  -6   8   5       25.32       33.09      6.82 o
  -5   8   5      132.22      139.95      7.75 o
  -4   8   5      130.32      134.47      7.54 o
  -3   8   5      724.11      739.75     18.42 o
  -2   8   5       72.75       78.13      5.63 o
  -1   8   5       35.13       48.55      5.24 o
   0   8   5      329.42      356.17     10.09 o
   1   8   5      138.99      153.85      7.09 o
   2   8   5        3.43       14.42      7.17 o
   3   8   5        2.29       -7.24      7.54 o
   4   8   5        0.17        2.69      7.70 o
   5   8   5        3.22       -7.81      7.81 o
   6   8   5       30.49       32.37      9.30 o
   7   8   5       30.41       36.26     10.13 o
   8   8   5       65.50       70.85     12.05 o
   9   8   5       64.71       56.37     17.21 o
  10   8   5       35.18       42.14     17.53 o
  11   8   5       17.58       33.85     18.91 o
  12   8   5        3.14       13.69     19.94 o
 -13   9   5        1.59       -9.07     19.34 o
 -12   9   5        0.11      -17.61     17.61 o
 -11   9   5       33.34        8.11     16.64 o
 -10   9   5        1.74       -9.33     15.13 o
  -9   9   5       27.23       25.46     14.04 o
  -8   9   5       40.71       30.09     18.42 o
  -7   9   5        5.27       13.92     12.19 o
  -6   9   5       14.60       15.25      9.15 o
  -5   9   5      209.18      235.04     14.18 o
  -4   9   5      778.70      793.85     19.99 o
  -3   9   5      430.05      460.98     13.84 o
  -2   9   5      425.38      418.97     14.49 o
  -1   9   5      194.23      207.61      9.75 o
   0   9   5     1388.40     1337.62     32.68 o
   1   9   5      902.33      882.72     26.72 o
   2   9   5      216.07      227.13     14.52 o
   3   9   5      296.38      303.04     16.27 o
   4   9   5      312.82      320.03     15.06 o
   5   9   5      197.58      228.48     13.53 o
   6   9   5      157.97      203.16     22.10 o
   7   9   5       88.74      117.22     12.53 o
   8   9   5       25.09       30.82     20.67 o
   9   9   5       25.65       50.24     17.66 o
  10   9   5       47.73       36.56     19.40 o
  11   9   5       79.34       80.59     21.80 o
 -12  10   5       53.48       38.68     20.21 o
 -11  10   5       18.53        5.60     21.70 o
 -10  10   5       64.12       55.38     17.35 o
  -9  10   5       45.01       65.16     16.20 o
  -8  10   5      108.18       94.59     16.07 o
  -7  10   5      111.93      111.84     15.04 o
  -6  10   5      171.32      159.33     15.55 o
  -5  10   5       34.57       39.31     12.49 o
  -4  10   5      176.63      186.22     10.58 o
  -3  10   5      152.58      137.69     15.76 o
  -2  10   5      102.69      129.45     10.06 o
  -1  10   5       26.92       26.55      7.43 o
   0  10   5       91.32       78.53      8.10 o
   1  10   5      119.30      106.10     10.34 o
   2  10   5      196.47      216.70     12.54 o
   3  10   5        3.78       10.88      9.38 o
   4  10   5        0.17        3.25      9.50 o
   5  10   5       54.59       48.23     10.82 o
   6  10   5       90.14       85.40     12.66 o
   7  10   5        2.71       20.23     16.07 o
   8  10   5        8.03       34.79     17.54 o
   9  10   5       83.99      133.88     20.73 o
  10  10   5       31.89        9.27     19.81 o
 -12  11   5        2.68       -5.64     20.71 o
 -11  11   5        2.02      -20.40     20.40 o
 -10  11   5        0.17        2.98     17.31 o
  -9  11   5       16.43       11.43     20.21 o
  -8  11   5       28.97       28.85     15.69 o
  -7  11   5       36.52       24.73     15.14 o
  -6  11   5       93.22       91.86     15.51 o
  -5  11   5       35.44       46.82     13.64 o
  -4  11   5       75.31       91.92     13.38 o
  -3  11   5       16.60       35.32     12.10 o
  -2  11   5      378.38      355.38     14.13 o
  -1  11   5      571.63      598.14     25.61 o
   0  11   5       54.30       47.56      9.85 o
   1  11   5      277.72      294.62     15.38 o
   2  11   5      269.78      286.97     22.84 o
   3  11   5      125.51      182.15     16.55 o
   4  11   5       89.73      109.55     12.70 o
   5  11   5       14.82       35.71     11.60 o
   6  11   5       86.15       83.63     17.15 o
   7  11   5      134.01      149.39     29.62 o
   8  11   5        5.72       14.94     18.05 o
   9  11   5       51.48       45.81     20.58 o
  10  11   5        9.56       -6.09     20.89 o
 -11  12   5       11.70      -16.18     20.32 o
 -10  12   5       23.51       31.50     19.08 o
  -9  12   5        7.60      -16.87     16.87 o
  -8  12   5       33.12        9.71     15.84 o
  -7  12   5       93.27       80.55     17.06 o
  -6  12   5       77.67       75.99     22.44 o
  -5  12   5      183.92      220.34     21.14 o
  -4  12   5       60.94       44.97     18.30 o
  -3  12   5       27.63        2.63     12.79 o
  -2  12   5       29.02        3.65      8.81 o
  -1  12   5       33.75       35.34     16.18 o
   0  12   5      105.11       97.72     11.64 o
   1  12   5        2.19       -9.77      9.77 o
   2  12   5        1.20      -10.25     10.25 o
   3  12   5        3.49       -3.76     12.60 o
   4  12   5       46.73       32.16     12.43 o
   5  12   5        0.71        6.14     16.10 o
   6  12   5       35.74        2.89     17.32 o
   7  12   5        3.96       18.54     20.69 o
   8  12   5       21.66        7.87     19.06 o
   9  12   5        2.62       14.33     19.88 o
 -10  13   5        6.37      -19.38     19.38 o
  -9  13   5       30.70        3.70     18.89 o
  -8  13   5       32.31       29.80     18.05 o
  -7  13   5        8.45        9.33     29.83 o
  -6  13   5        4.77       24.68     18.64 o
  -5  13   5       14.84        5.03     17.64 o
  -4  13   5        2.93        6.93     14.70 o
  -3  13   5       15.94        3.49     17.28 o
  -2  13   5       70.82       46.22     21.23 o
  -1  13   5       66.39       97.28     15.76 o
   0  13   5       30.09       33.99     12.23 o
   1  13   5       22.71       30.93     11.33 o
   2  13   5       29.36       45.06     12.89 o
   3  13   5       77.36       88.64     13.59 o
   4  13   5       29.06       40.51     16.63 o
   5  13   5       31.70       41.36     17.62 o
   6  13   5       31.82       36.85     18.83 o
   7  13   5       30.26       60.52     19.93 o
   8  13   5       18.59        8.91     20.54 o
  -9  14   5        4.50       15.94     50.28 o
  -8  14   5       45.52       39.96     19.03 o
  -7  14   5       51.32       64.66     19.31 o
  -6  14   5        2.59      -12.64     16.50 o
  -5  14   5       10.54       -7.95     18.93 o
  -4  14   5        9.75       -8.71     16.35 o
  -3  14   5        2.51       32.18     21.51 o
  -2  14   5        4.22       19.45     21.94 o
  -1  14   5        0.16      -14.55     20.97 o
   0  14   5        0.72       -6.61     15.34 o
   1  14   5        0.11        5.19     20.10 o
   2  14   5        4.30       18.58     16.91 o
   3  14   5        0.11       34.94     16.96 o
   4  14   5        0.28       11.22     18.95 o
   5  14   5        0.79      -33.92     34.42 o
   6  14   5        0.99        0.26     19.17 o
   7  14   5        0.65      -19.56     19.56 o
  -7  15   5        0.10      -19.92     19.92 o
  -6  15   5        0.47        3.17     17.91 o
  -5  15   5       24.29       36.88     27.26 o
  -4  15   5        3.93      -31.68     35.23 o
  -3  15   5        0.98      -13.46     23.89 o
  -2  15   5        5.52      -23.38     24.66 o
  -1  15   5       32.72       45.37     24.86 o
   0  15   5       12.62       22.24     23.70 o
   1  15   5        5.12       -4.43     16.44 o
   2  15   5        4.01      -17.16     17.16 o
   3  15   5       11.18       -4.37     18.17 o
   4  15   5       20.04       36.05     20.34 o
   5  15   5        1.15      -19.37     19.37 o
  -5  16   5        3.46       -0.88     27.27 o
  -4  16   5       19.04       28.59     26.92 o
  -3  16   5        1.50       -5.40     26.54 o
  -2  16   5        6.88      -20.74     29.47 o
  -1  16   5        0.27      -11.07     25.77 o
   0  16   5       15.90       29.08     27.62 o
   1  16   5        1.25      -11.77     25.35 o
   2  16   5        0.10        0.02     19.02 o
   3  16   5        0.09       -9.86     19.42 o
 -15   0   6      272.89      299.19     28.31 o
 -14   0   6      192.34      200.70     18.23 o
 -13   0   6      258.63      296.71     16.07 o
 -12   0   6      133.84      151.69     12.94 o
 -11   0   6      216.41      219.13     13.04 o
 -10   0   6     1406.69     1350.12     37.57 o
  -9   0   6     2412.17     2429.33     62.60 o
  -8   0   6     3511.66     3285.15     95.52 o
  -7   0   6     6502.66     6632.81    147.25 o
  -6   0   6     3113.91     3362.11     66.15 o
  -5   0   6     2710.73     2765.78     57.01 o
  -4   0   6     2893.66     2779.02     63.39 o
  -3   0   6     5131.58     4926.97    110.98 o
  -2   0   6     4339.24     4399.30    126.09 o
  -1   0   6     1397.51     1606.23     40.39 o
   0   0   6     4429.22     4518.50    153.90 o
   1   0   6     3289.40     3664.61    173.59 o
   2   0   6     4380.23     4646.31    158.86 o
   3   0   6       20.13        2.78      6.00 o
   4   0   6      170.16      181.80     14.73 o
   5   0   6     5585.51     5791.23    238.63 o
   6   0   6       54.82       52.48      6.74 o
   7   0   6       33.35       34.38      5.80 o
   8   0   6       47.47       49.15      8.87 o
   9   0   6       54.55       56.20      8.93 o
  10   0   6       84.50       95.05     19.68 o
  11   0   6       43.10       21.37     19.68 o
  12   0   6        1.50      -20.43     20.43 o
  13   0   6       15.68        5.52     23.05 o
 -15   1   6      155.16      178.67     20.19 o
 -14   1   6       78.11       80.16     14.29 o
 -13   1   6      105.98      114.74     10.12 o
 -12   1   6      141.82      141.97      8.74 o
 -11   1   6      337.43      324.44     10.38 o
 -10   1   6       64.16       62.65      6.30 o
  -9   1   6        8.67       -0.65      5.10 o
  -8   1   6       18.63       12.85      3.55 o
  -7   1   6        0.51       -3.71      3.71 o
  -6   1   6       47.59       39.25      3.19 o
  -5   1   6      314.52      314.08      6.84 o
  -4   1   6      955.70      973.26     16.50 o
  -3   1   6     1279.93     1378.24     23.76 o
  -2   1   6      120.71      134.67      3.61 o
  -1   1   6     7222.01     7590.67    151.30 o
   0   1   6      805.13      876.05     18.47 o
   1   1   6     1120.82     1107.84     22.92 o
   2   1   6      287.15      289.98      8.96 o
   3   1   6     3106.08     3099.41     68.16 o
   4   1   6    15468.46    15613.20    270.71 o
   5   1   6     2153.75     2121.67     41.52 o
   6   1   6     3672.19     3736.99     62.62 o
   7   1   6     2312.72     2214.39     38.22 o
   8   1   6     1756.93     1675.11     34.09 o
   9   1   6      681.06      733.95     19.81 o
  10   1   6      733.32      747.95     29.68 o
  11   1   6      330.15      342.34     19.72 o
  12   1   6      243.59      232.80     18.06 o
  13   1   6       77.81      108.31     18.86 o
 -15   2   6       75.67       81.78     18.44 o
 -14   2   6      192.40      219.86     16.66 o
 -13   2   6      550.13      574.88     23.12 o
 -12   2   6       85.64       82.99      8.74 o
 -11   2   6      572.65      646.58     19.52 o
 -10   2   6     2064.96     2115.92     45.55 o
  -9   2   6     1607.98     1592.44     46.94 o
  -8   2   6     1599.33     1594.82     34.39 o
  -7   2   6     3783.97     3731.00     76.64 o
  -6   2   6     3594.83     3399.72     57.32 o
  -5   2   6     2561.95     2372.42     45.34 o
  -4   2   6     5237.38     5106.41     80.75 o
  -3   2   6      287.75      260.33      5.60 o
  -2   2   6     2875.80     2779.31     49.13 o
  -1   2   6     2550.28     2524.55     44.47 o
   0   2   6     4407.46     4441.04     89.49 o
   1   2   6     6309.25     6814.98    136.22 o
   2   2   6       38.15       37.05      3.43 o
   3   2   6      779.58      701.52     17.58 o
   4   2   6     1512.39     1489.60     31.50 o
   5   2   6       70.22       79.38      5.61 o
   6   2   6        5.58        3.59      3.36 o
   7   2   6       66.86       57.23      4.94 o
   8   2   6       34.75       30.52      6.21 o
   9   2   6        1.62        2.85      6.45 o
  10   2   6       65.28       55.30     11.93 o
  11   2   6       27.45       25.81     13.53 o
  12   2   6       42.99       31.15     14.60 o
  13   2   6       25.97        7.33     15.56 o
 -15   3   6       57.72       70.49     23.99 o
 -14   3   6       24.57       42.78     13.98 o
 -13   3   6       92.68       98.38     14.06 o
 -12   3   6      270.33      293.78     20.34 o
 -11   3   6        1.24       -1.22      8.37 o
 -10   3   6      182.40      196.02     10.57 o
  -9   3   6      481.89      475.41     15.83 o
  -8   3   6      140.27      133.31      7.56 o
  -7   3   6      155.73      155.32      6.63 o
  -6   3   6       27.62       33.76      4.61 o
  -5   3   6      115.03      108.50      4.75 o
  -4   3   6     1503.48     1549.05     26.83 o
  -3   3   6    11874.85    12549.74    232.61 o
  -2   3   6     3444.39     3559.10     66.82 o
  -1   3   6     2333.43     2301.00     52.00 o
   0   3   6     3595.90     3841.73     72.01 o
   1   3   6     2591.04     2500.80     57.09 o
   2   3   6     5843.33     5617.81    112.32 o
   3   3   6     1646.28     1666.98     46.73 o
   4   3   6     1183.71     1036.38     23.69 o
   5   3   6     1486.43     1427.04     30.83 o
   6   3   6      885.91      833.80     18.33 o
   7   3   6     1573.14     1495.41     36.73 o
   8   3   6      678.11      661.34     20.60 o
   9   3   6      381.51      398.19     20.07 o
  10   3   6      387.57      413.36     25.76 o
  11   3   6      187.65      204.14     15.85 o
  12   3   6      239.82      251.27     19.07 o
  13   3   6      133.11      139.71     27.33 o
 -15   4   6       47.87       27.12     24.45 o
 -14   4   6       78.25       92.37     18.60 o
 -13   4   6      241.16      292.77     35.34 o
 -12   4   6      576.92      609.07     24.23 o
 -11   4   6      111.06      134.50     12.76 o
 -10   4   6     1043.21     1097.41     28.70 o
  -9   4   6     1423.26     1491.12     36.26 o
  -8   4   6      627.95      623.18     16.82 o
  -7   4   6     3447.37     3462.97     66.22 o
  -6   4   6     1365.43     1306.56     26.45 o
  -5   4   6     1848.61     1843.96     36.01 o
  -4   4   6     1316.48     1098.56     24.06 o
  -3   4   6     1650.59     1440.21     30.45 o
  -2   4   6     9640.36     9926.17    184.39 o
  -1   4   6     3528.66     3484.79     65.54 o
   0   4   6       68.76       69.41      3.63 o
   1   4   6     1852.65     1958.46     37.55 o
   2   4   6     1257.93     1289.40     31.41 o
   3   4   6      497.45      481.20     15.63 o
   4   4   6      327.14      302.29     10.21 o
   5   4   6        0.79       -4.14      4.14 o
   6   4   6        0.83       -3.10      6.18 o
   7   4   6      159.42      154.84     10.29 o
   8   4   6        5.74        8.65     12.11 o
   9   4   6      128.22      116.01     10.98 o
  10   4   6      101.12       74.59     15.35 o
  11   4   6       31.17       24.69     16.66 o
  12   4   6       26.43        1.32     16.89 o
  13   4   6        1.61       23.20     18.47 o
 -15   5   6       27.38       28.49     23.54 o
 -14   5   6       33.42       11.30     17.25 o
 -13   5   6      101.51       89.90     17.13 o
 -12   5   6      120.53      117.45     16.26 o
 -11   5   6      169.33      206.18     21.33 o
 -10   5   6       53.37       59.00     10.80 o
  -9   5   6       79.71       71.58      8.50 o
  -8   5   6      168.74      176.65      8.38 o
  -7   5   6        2.74       15.41      6.77 o
  -6   5   6      108.37      130.27      6.16 o
  -5   5   6      127.39      137.91      6.15 o
  -4   5   6     1206.31     1192.59     24.14 o
  -3   5   6      206.51      217.11      8.03 o
  -2   5   6     2527.32     2671.87     50.96 o
  -1   5   6     1039.06     1028.94     20.92 o
   0   5   6     4762.99     5032.06     93.99 o
   1   5   6     1423.19     1402.17     27.55 o
   2   5   6      935.92     1001.71     46.72 o
   3   5   6     1961.95     1888.94     61.00 o
   4   5   6     1155.30     1118.64     43.20 o
   5   5   6     1753.27     1621.07     46.28 o
   6   5   6       20.99       17.53      7.56 o
   7   5   6     1129.96     1103.19     44.42 o
   8   5   6      258.54      240.55     13.37 o
   9   5   6      226.40      233.04     13.89 o
  10   5   6      285.59      349.38     22.73 o
  11   5   6       70.89       93.27     23.49 o
  12   5   6      276.05      288.04     30.40 o
 -14   6   6       24.23      -17.70     22.63 o
 -13   6   6       49.02       52.82     17.24 o
 -12   6   6      136.83      185.36     18.77 o
 -11   6   6      244.80      205.19     18.23 o
 -10   6   6      552.58      620.20     22.72 o
  -9   6   6       92.69       71.71     13.78 o
  -8   6   6      462.74      474.12     15.58 o
  -7   6   6     1106.36     1133.52     24.34 o
  -6   6   6      300.91      342.30     10.04 o
  -5   6   6     1119.36     1210.18     29.33 o
  -4   6   6     2733.49     2629.41     50.72 o
  -3   6   6     2339.61     2332.91     45.20 o
  -2   6   6     1087.83     1105.50     22.75 o
  -1   6   6     1344.63     1248.99     25.20 o
   0   6   6      429.66      408.03     10.21 o
   1   6   6     1641.55     1654.98     30.36 o
   2   6   6        3.58        7.76      3.47 o
   3   6   6       17.00       19.13      3.58 o
   4   6   6       30.09       24.37      6.72 o
   5   6   6        4.38        2.30     10.54 o
   6   6   6      263.24      241.53     15.16 o
   7   6   6       59.96       65.46     12.85 o
   8   6   6        9.46        8.16      9.10 o
   9   6   6        3.39      -10.94     14.34 o
  10   6   6        4.41       25.14     16.55 o
  11   6   6      104.51      113.48     19.41 o
  12   6   6      128.08      125.51     21.95 o
 -14   7   6       14.29        2.23     22.42 o
 -13   7   6        9.54       10.84     17.60 o
 -12   7   6       15.31       10.16     16.01 o
 -11   7   6       22.43        9.37     14.87 o
 -10   7   6      201.25      192.39     16.50 o
  -9   7   6       29.50       12.50     10.08 o
  -8   7   6      294.53      260.14     17.10 o
  -7   7   6        2.06        2.33      6.07 o
  -6   7   6        0.62        3.42      5.13 o
  -5   7   6       29.58       25.46      5.66 o
  -4   7   6        9.68       11.35      5.15 o
  -3   7   6      209.54      220.13      7.54 o
  -2   7   6       99.42      103.36      6.95 o
  -1   7   6       24.58       20.63      4.34 o
   0   7   6      648.00      667.33     15.16 o
   1   7   6      309.29      310.65     10.09 o
   2   7   6     1623.27     1690.52     42.54 o
   3   7   6      501.18      458.97     16.93 o
   4   7   6      157.34      137.64     12.85 o
   5   7   6     1164.26     1059.09     31.38 o
   6   7   6      270.35      237.69     13.21 o
   7   7   6      833.05      827.33     27.43 o
   8   7   6      248.09      238.51     19.48 o
   9   7   6      236.02      244.47     20.14 o
  10   7   6       54.16       70.26     21.09 o
  11   7   6        5.26      -15.74     18.44 o
  12   7   6       53.72       71.26     25.33 o
 -13   8   6       26.82       -1.47     18.85 o
 -12   8   6       72.74       59.61     24.92 o
 -11   8   6      125.36      157.70     26.45 o
 -10   8   6      142.75      169.93     17.87 o
  -9   8   6        2.28      -13.30     13.30 o
  -8   8   6      180.26      211.82     16.52 o
  -7   8   6      184.55      193.19     12.63 o
  -6   8   6      257.19      269.56      9.56 o
  -5   8   6      791.13      773.90     19.45 o
  -4   8   6      131.93      124.22      7.34 o
  -3   8   6      762.07      742.03     18.47 o
  -2   8   6     1086.61     1102.12     23.43 o
  -1   8   6      234.15      248.77      7.91 o
   0   8   6       28.72       29.76      6.95 o
   1   8   6       34.44       22.00      6.11 o
   2   8   6       68.72       71.04      8.27 o
   3   8   6      127.23      102.26      9.43 o
   4   8   6        3.65        0.59      8.06 o
   5   8   6       22.52       24.67      9.17 o
   6   8   6       37.58       27.31      9.66 o
   7   8   6        2.02        5.06     10.52 o
   8   8   6        4.50      -14.63     14.63 o
   9   8   6       10.33        2.61     16.25 o
  10   8   6        2.83       -8.17     28.72 o
  11   8   6       22.74       35.75     19.49 o
 -13   9   6       13.83       -3.24     23.75 o
 -12   9   6       13.46        4.22     18.48 o
 -11   9   6        8.28       19.42     17.12 o
 -10   9   6       31.93       36.64     15.89 o
  -9   9   6        0.39       -4.96     13.98 o
  -8   9   6       16.36       16.15     13.41 o
  -7   9   6       19.58       13.94     12.02 o
  -6   9   6       71.36       64.07     12.67 o
  -5   9   6        0.42       -3.09      7.16 o
  -4   9   6       52.45       48.72      7.75 o
  -3   9   6       27.96       22.45      7.18 o
  -2   9   6       10.73       16.84      7.26 o
  -1   9   6       25.79       25.69      7.16 o
   0   9   6       24.01       28.06      6.98 o
   1   9   6      323.96      327.65     14.63 o
   2   9   6      159.43      153.88     11.00 o
   3   9   6       57.18       36.12     11.67 o
   4   9   6      337.31      306.90     15.05 o
   5   9   6      310.13      279.30     15.63 o
   6   9   6       32.92       28.72     10.66 o
   7   9   6       17.91       14.80     15.13 o
   8   9   6       93.99       65.06     17.49 o
   9   9   6      102.21       99.33     18.99 o
  10   9   6       41.84       17.11     19.37 o
  11   9   6        0.78        4.42     23.54 o
 -12  10   6        4.20        2.49     18.95 o
 -11  10   6       27.34       64.00     19.55 o
 -10  10   6       69.09       86.15     17.97 o
  -9  10   6       26.62       24.18     16.01 o
  -8  10   6       72.11       62.09     21.60 o
  -7  10   6        1.39        5.53     13.98 o
  -6  10   6       24.07       35.79     13.27 o
  -5  10   6      175.24      173.12     15.02 o
  -4  10   6       44.18       41.66      9.85 o
  -3  10   6      155.30      138.35     12.68 o
  -2  10   6       57.82       73.86      8.57 o
  -1  10   6       18.53       14.25      7.67 o
   0  10   6      154.02      151.08     11.34 o
   1  10   6        1.12        0.90      8.44 o
   2  10   6      119.45      122.37     16.92 o
   3  10   6        7.61       10.16      9.50 o
   4  10   6       63.10       59.56     10.69 o
   5  10   6       26.91       18.91     10.90 o
   6  10   6       28.94       27.26     16.22 o
   7  10   6       20.45       40.39     16.35 o
   8  10   6       52.16       29.27     17.52 o
   9  10   6       20.29       16.71     18.71 o
  10  10   6        0.16       12.48     21.36 o
 -12  11   6        2.98       -0.82     26.90 o
 -11  11   6        3.09       -9.04     19.92 o
 -10  11   6       66.86       92.02     31.46 o
  -9  11   6       30.83       15.18     16.54 o
  -8  11   6        0.25      -14.19     14.19 o
  -7  11   6       28.24       10.75     14.31 o
  -6  11   6        0.94      -13.34     13.34 o
  -5  11   6       16.06        0.25     12.49 o
  -4  11   6        0.41      -12.63     12.63 o
  -3  11   6       89.50       58.45      9.37 o
  -2  11   6       12.50       10.15      8.41 o
  -1  11   6       56.39       47.47      8.51 o
   0  11   6       53.84       48.54     10.68 o
   1  11   6       47.39       33.97     10.00 o
   2  11   6      100.99       94.77     11.64 o
   3  11   6       38.54       23.47     14.61 o
   4  11   6        3.88       -4.67     10.42 o
   5  11   6       49.68       33.25     12.01 o
   6  11   6       48.61       70.13     16.19 o
   7  11   6       33.16       12.45     20.47 o
   8  11   6        0.38        0.54     18.25 o
   9  11   6       11.99       15.56     19.58 o
 -11  12   6       29.01       52.96     21.39 o
 -10  12   6        6.40      -13.98     18.81 o
  -9  12   6        2.07      -14.27     18.23 o
  -8  12   6        1.45      -16.43     16.43 o
  -7  12   6        5.80       -8.09     15.29 o
  -6  12   6        5.00        1.86     25.65 o
  -5  12   6       31.52       28.96     14.85 o
  -4  12   6       13.13       -9.93     14.12 o
  -3  12   6        0.31        6.00     21.23 o
  -2  12   6       44.74       32.78      9.17 o
  -1  12   6        0.92        6.53     10.37 o
   0  12   6       14.58       -7.22     10.20 o
   1  12   6       26.67       22.70     19.43 o
   2  12   6       33.78       20.04     11.23 o
   3  12   6       10.75        3.63     10.97 o
   4  12   6       18.24       12.43     15.91 o
   5  12   6        3.94       -5.11     15.90 o
   6  12   6       15.12       21.17     16.64 o
   7  12   6       10.01      -10.60     18.37 o
   8  12   6       16.50       -5.17     19.51 o
 -10  13   6       20.81       14.73     20.77 o
  -9  13   6        3.33      -18.67     18.67 o
  -8  13   6        0.08      -16.88     16.88 o
  -7  13   6        0.65       16.16     17.22 o
  -6  13   6        0.92      -14.84     14.84 o
  -5  13   6       14.54        7.00     15.32 o
  -4  13   6        6.14       -6.26     14.51 o
  -3  13   6       20.31       14.29     13.97 o
  -2  13   6        3.65      -19.87     19.87 o
  -1  13   6        0.22      -14.20     14.20 o
   0  13   6       20.10        2.13     13.04 o
   1  13   6        1.84      -11.32     11.32 o
   2  13   6        2.69       -8.80     12.04 o
   3  13   6        2.49       -4.86     20.17 o
   4  13   6        1.98       17.10     16.95 o
   5  13   6        3.18        4.30     18.10 o
   6  13   6        4.13       -0.04     18.85 o
   7  13   6        0.59       39.20     23.52 o
  -8  14   6        1.00      -19.35     19.35 o
  -7  14   6       27.80       26.86     19.17 o
  -6  14   6        5.96      -16.86     16.99 o
  -5  14   6        0.03       -2.84     15.93 o
  -4  14   6        4.24      -15.60     15.60 o
  -3  14   6        3.84       23.55     22.59 o
  -2  14   6       24.03       16.19     22.84 o
  -1  14   6        2.95       36.83     23.10 o
   0  14   6        0.70        7.50     19.52 o
   1  14   6        0.24        7.00     16.09 o
   2  14   6        6.72        8.98     17.02 o
   3  14   6        6.97        5.80     17.21 o
   4  14   6        0.67       13.42     18.10 o
   5  14   6        0.21       -4.24     18.61 o
   6  14   6        1.41       -1.78     37.48 o
  -7  15   6        2.18       19.09     19.47 o
  -6  15   6       11.21        5.49     18.43 o
  -5  15   6        9.62      -13.42     17.76 o
  -4  15   6        0.15       -9.39     23.70 o
  -3  15   6        0.24      -14.63     22.18 o
  -2  15   6        4.18      -20.03     23.62 o
  -1  15   6        6.54       10.57     25.30 o
   0  15   6        2.73        4.27     32.35 o
   1  15   6        0.16       -4.41     18.05 o
   2  15   6        4.04      -18.08     18.08 o
   3  15   6        0.76        7.89     26.98 o
   4  15   6        1.72       16.67     24.46 o
  -4  16   6        1.35      -24.23     24.23 o
  -3  16   6        0.05       11.12     26.62 o
  -2  16   6        0.05      -25.90     25.90 o
  -1  16   6        1.04       -8.96     26.02 o
   0  16   6        0.05       -2.73     27.33 o
   1  16   6        1.57        0.85     25.52 o
   2  16   6        0.09       -5.89     19.76 o
 -15   1   7        0.06      -21.14     26.26 o
 -14   1   7        2.17       -1.28     26.90 o
 -13   1   7        4.36       -8.34     10.22 o
 -12   1   7       57.32       50.03     10.06 o
 -11   1   7       59.87       47.78      7.44 o
 -10   1   7        0.13       -3.51      3.51 o
  -9   1   7       24.27       22.38      4.48 o
  -8   1   7       20.60       16.84      4.07 o
  -7   1   7       21.44       12.80      3.60 o
  -6   1   7       27.84       41.57      3.36 o
  -5   1   7        5.12       18.07      2.48 o
  -4   1   7      774.34      941.74     17.92 o
  -3   1   7        8.84       15.84      2.43 o
  -2   1   7      305.67      333.58      7.21 o
  -1   1   7      249.29      261.40      6.89 o
   0   1   7     2864.10     3161.37     58.91 o
   1   1   7       44.80       59.54      3.44 o
   2   1   7       34.17       30.12      4.32 o
   3   1   7      734.23      719.12     18.41 o
   4   1   7       81.80      103.98      5.01 o
   5   1   7       75.43       73.96      3.79 o
   6   1   7      102.70       95.95      4.18 o
   7   1   7      273.79      275.96      8.31 o
   8   1   7        0.57        0.11      5.50 o
   9   1   7        7.82       -3.36      8.45 o
  10   1   7        1.70        1.33     12.76 o
  11   1   7        3.95        0.45     14.20 o
  12   1   7        7.51        1.53     14.87 o
  13   1   7        4.08        1.61     16.18 o
 -15   2   7        3.77        5.12     30.11 o
 -14   2   7        7.66       18.58     25.62 o
 -13   2   7       43.68       26.34     15.04 o
 -12   2   7       85.54      110.51     10.87 o
 -11   2   7       34.69       24.32      8.84 o
 -10   2   7       10.83        7.02      7.12 o
  -9   2   7       10.98       21.43      6.50 o
  -8   2   7      291.28      282.34      8.83 o
  -7   2   7      133.56      119.63      6.68 o
  -6   2   7      144.40      134.25      5.47 o
  -5   2   7      302.02      342.55      7.76 o
  -4   2   7       45.86       28.68      2.73 o
  -3   2   7     3675.52     3605.83     60.21 o
  -2   2   7       25.03       21.23      2.63 o
  -1   2   7     1076.99     1026.62     21.86 o
   0   2   7      165.14      188.74      5.80 o
   1   2   7      273.49      261.83      7.18 o
   2   2   7     1094.43     1087.41     21.41 o
   3   2   7      551.06      533.87     11.80 o
   4   2   7       19.58       26.31      4.63 o
   5   2   7        0.41        4.50      3.69 o
   6   2   7        9.56        8.65      4.04 o
   7   2   7      249.14      250.10      8.85 o
   8   2   7       41.58       38.22      6.32 o
   9   2   7        3.24        3.43      6.81 o
  10   2   7        0.05        8.16     11.86 o
  11   2   7       11.82       23.24     13.83 o
  12   2   7        3.53        2.85     15.72 o
 -15   3   7        2.68      -12.17     30.75 o
 -14   3   7        0.14       -1.86     19.87 o
 -13   3   7       26.78       14.13     15.04 o
 -12   3   7      184.68      159.29     15.60 o
 -11   3   7       38.19       33.86      8.78 o
 -10   3   7      338.09      347.93     15.02 o
  -9   3   7      148.85      152.25      9.15 o
  -8   3   7      163.70      159.08      7.70 o
  -7   3   7        0.00       -3.34      4.44 o
  -6   3   7       14.13       12.02      2.62 o
  -5   3   7      497.87      481.10     10.07 o
  -4   3   7     1705.18     1866.48     32.09 o
  -3   3   7      269.10      294.46      7.77 o
  -2   3   7      333.19      329.29      8.18 o
  -1   3   7       10.06       12.49      2.64 o
   0   3   7      821.54      856.52     28.06 o
   1   3   7       84.00       93.07      4.17 o
   2   3   7       10.43       15.54      4.23 o
   3   3   7      384.07      436.83     17.95 o
   4   3   7        5.28        0.81      3.32 o
   5   3   7      133.32      139.67      7.96 o
   6   3   7      205.61      219.01      9.19 o
   7   3   7        1.15       -3.23      6.53 o
   8   3   7       10.78       12.86      7.45 o
   9   3   7        5.98        1.85      8.46 o
  10   3   7       81.43       67.12     14.14 o
  11   3   7       84.34       83.88     15.18 o
  12   3   7       18.30       21.94     15.38 o
 -15   4   7        8.46      -27.54     27.54 o
 -14   4   7       48.99       63.56     21.51 o
 -13   4   7       86.86       77.95     28.82 o
 -12   4   7       23.22       25.42     14.29 o
 -11   4   7        1.58       11.97     12.90 o
 -10   4   7      536.63      546.08     20.25 o
  -9   4   7       43.64       46.61      7.91 o
  -8   4   7       48.35       53.33      5.70 o
  -7   4   7      320.21      320.93     10.08 o
  -6   4   7       39.90       20.15      4.62 o
  -5   4   7      675.16      635.91     12.67 o
  -4   4   7      371.44      290.94      7.69 o
  -3   4   7      726.90      734.23     15.62 o
  -2   4   7      894.07      863.40     19.16 o
  -1   4   7      467.38      420.21      9.90 o
   0   4   7     1372.71     1370.79     26.95 o
   1   4   7      690.02      763.41     17.14 o
   2   4   7        4.35        3.41      3.35 o
   3   4   7      161.62      170.87      6.71 o
   4   4   7       21.42       21.05      4.22 o
   5   4   7      196.53      205.57      9.17 o
   6   4   7      214.10      203.30     10.42 o
   7   4   7      620.80      569.00     29.73 o
   8   4   7       31.93       33.54      8.89 o
   9   4   7        0.16       10.42     15.06 o
  10   4   7        2.98       14.24     15.97 o
  11   4   7       12.24        9.08     17.31 o
  12   4   7        5.19      -18.40     18.40 o
 -15   5   7        0.21        3.20     34.59 o
 -14   5   7        7.83       25.88     32.99 o
 -13   5   7       13.23       -2.80     20.37 o
 -12   5   7       47.58       21.85     14.90 o
 -11   5   7        0.74        3.03     18.46 o
 -10   5   7       69.21       36.92      8.73 o
  -9   5   7       28.17       21.47      7.81 o
  -8   5   7        1.14        7.81      5.53 o
  -7   5   7      261.54      235.85      8.36 o
  -6   5   7       16.66       22.67      4.63 o
  -5   5   7      111.00      104.43      6.01 o
  -4   5   7      268.00      299.56      8.81 o
  -3   5   7       36.48       56.66      4.95 o
  -2   5   7      114.78      140.24      5.48 o
  -1   5   7       96.26      113.06      4.84 o
   0   5   7      494.19      526.44     12.01 o
   1   5   7      407.19      394.39      9.66 o
   2   5   7        1.98       -2.41      4.15 o
   3   5   7      104.78       97.27      5.35 o
   4   5   7      570.48      585.74     16.71 o
   5   5   7      925.31      935.84     27.50 o
   6   5   7      242.38      244.13     12.36 o
   7   5   7      314.67      350.95     15.66 o
   8   5   7      108.53      151.94     12.76 o
   9   5   7      121.58      128.03     16.51 o
  10   5   7       99.00      133.72     29.40 o
  11   5   7        2.98       24.25     17.63 o
  12   5   7        6.88       29.29     19.55 o
 -14   6   7       24.63       -7.80     37.15 o
 -13   6   7       45.19       53.13     21.27 o
 -12   6   7      107.79      112.92     17.10 o
 -11   6   7      134.69      167.11     16.69 o
 -10   6   7      113.92      130.11     14.28 o
  -9   6   7      159.29      212.80     20.11 o
  -8   6   7       87.65      119.44     10.02 o
  -7   6   7      461.78      426.94     12.12 o
  -6   6   7     1192.61     1154.03     24.17 o
  -5   6   7        5.60        7.06      5.14 o
  -4   6   7       88.91       92.29      5.62 o
  -3   6   7      703.07      694.79     18.52 o
  -2   6   7     1163.16     1134.93     23.30 o
  -1   6   7     1028.02     1075.78     22.19 o
   0   6   7      132.32      135.59      6.97 o
   1   6   7      592.32      602.64     13.71 o
   2   6   7      700.79      718.53     15.81 o
   3   6   7       52.10       65.98      7.49 o
   4   6   7       55.44       61.09      7.94 o
   5   6   7       52.28       64.47     12.48 o
   6   6   7       64.34       81.91      9.28 o
   7   6   7      210.81      226.99     13.30 o
   8   6   7       74.57       78.28     10.92 o
   9   6   7        2.28        0.14     15.15 o
  10   6   7       10.09       11.37     16.86 o
  11   6   7        8.93       -1.31     17.09 o
  12   6   7       32.68       52.03     20.53 o
 -14   7   7       18.44       20.23     24.20 o
 -13   7   7        6.65       21.90     21.51 o
 -12   7   7        2.72       -1.98     19.46 o
 -11   7   7       50.52       29.90     15.28 o
 -10   7   7        0.64      -12.35     12.68 o
  -9   7   7       71.21       63.29     13.54 o
  -8   7   7      146.65      128.06     13.55 o
  -7   7   7       55.04       51.41      7.10 o
  -6   7   7      433.38      419.36     12.04 o
  -5   7   7       59.11       71.36      6.41 o
  -4   7   7       31.40       22.84      5.12 o
  -3   7   7       47.90       43.99      5.14 o
  -2   7   7       48.00       44.59      4.92 o
  -1   7   7       17.28       19.49      4.51 o
   0   7   7      204.97      210.62      7.26 o
   1   7   7      392.49      377.34     12.49 o
   2   7   7       26.84       28.11      7.42 o
   3   7   7      464.67      436.62     16.48 o
   4   7   7      163.55      171.50     10.80 o
   5   7   7      219.33      225.61     12.48 o
   6   7   7      256.69      240.01     13.65 o
   7   7   7      175.66      174.81     14.33 o
   8   7   7       68.69      107.95     16.88 o
   9   7   7       98.94       89.42     19.99 o
  10   7   7      140.77      159.81     20.09 o
  11   7   7        2.15      -16.40     17.43 o
 -13   8   7       24.40        1.22     23.70 o
 -12   8   7       40.39       38.30     22.33 o
 -11   8   7      111.67      133.12     17.99 o
 -10   8   7      200.88      220.42     18.49 o
  -9   8   7      155.73      151.82     16.61 o
  -8   8   7       87.07      119.62     14.91 o
  -7   8   7      769.95      751.25     29.20 o
  -6   8   7       66.58       84.32      9.37 o
  -5   8   7      281.28      303.09     15.13 o
  -4   8   7      666.00      679.42     19.48 o
  -3   8   7       97.07       97.31      7.96 o
  -2   8   7      439.98      446.62     14.50 o
  -1   8   7       81.28       82.98      7.50 o
   0   8   7      806.44      832.57     22.27 o
   1   8   7      388.03      419.69     13.83 o
   2   8   7       23.39       28.61     10.39 o
   3   8   7       70.81       75.00     13.42 o
   4   8   7       94.24      117.95     10.65 o
   5   8   7      172.62      181.19     12.21 o
   6   8   7       99.34      103.67     11.89 o
   7   8   7       18.28        2.52     15.13 o
   8   8   7        7.15        9.43     16.29 o
   9   8   7        1.52      -16.48     16.48 o
  10   8   7       15.68       20.99     21.86 o
  11   8   7        0.50      -16.89     19.93 o
 -13   9   7       10.98       44.93     24.66 o
 -12   9   7       14.55        9.61     22.19 o
 -11   9   7       27.72        9.62     20.61 o
 -10   9   7        3.41        6.65     15.65 o
  -9   9   7      109.81       94.79     19.32 o
  -8   9   7        0.05       -4.24     13.13 o
  -7   9   7        0.16       -5.80     16.15 o
  -6   9   7        7.99       -6.14      8.70 o
  -5   9   7      138.24      123.64     14.43 o
  -4   9   7        1.90       -7.18      7.18 o
  -3   9   7      265.97      285.85     12.99 o
  -2   9   7      309.71      334.06     13.93 o
  -1   9   7      208.25      203.18     10.21 o
   0   9   7      154.39      164.96      9.21 o
   1   9   7       37.76       48.75     11.11 o
   2   9   7        7.41       -2.75     12.02 o
   3   9   7      182.43      193.89     12.48 o
   4   9   7      174.69      191.96     12.71 o
   5   9   7       33.18       35.66     10.14 o
   6   9   7       24.05       13.69     14.79 o
   7   9   7        3.96      -10.37     15.18 o
   8   9   7       38.90       51.08     17.46 o
   9   9   7       32.99       29.38     18.96 o
  10   9   7       46.06       45.23     20.72 o
 -12  10   7       25.46       23.57     24.23 o
 -11  10   7       46.48       67.76     42.60 o
 -10  10   7       41.47       49.12     19.58 o
  -9  10   7      134.82      127.56     17.74 o
  -8  10   7       60.13       70.25     15.73 o
  -7  10   7      180.13      195.78     17.12 o
  -6  10   7      394.74      404.40     21.36 o
  -5  10   7      112.79      121.30     11.91 o
  -4  10   7       69.84       88.74     10.28 o
  -3  10   7       71.69       52.18      8.94 o
  -2  10   7      191.20      209.17     10.91 o
  -1  10   7      360.48      342.32     13.51 o
   0  10   7       24.98       39.27      9.67 o
   1  10   7      146.79      134.57     11.23 o
   2  10   7      330.20      302.51     17.20 o
   3  10   7       34.90       41.43     10.59 o
   4  10   7       54.50       47.33     11.05 o
   5  10   7       13.11       18.06     11.23 o
   6  10   7        2.07        3.01     15.87 o
   7  10   7       11.46      -16.54     16.54 o
   8  10   7        0.44       -4.78     17.52 o
   9  10   7        1.80        7.42     25.43 o
  10  10   7       15.29       27.72     25.26 o
 -11  11   7        5.77       23.58     23.50 o
 -10  11   7        3.23      -16.78     16.78 o
  -9  11   7       20.18      -11.33     16.20 o
  -8  11   7        4.15        6.27     15.97 o
  -7  11   7        2.73        8.05     14.71 o
  -6  11   7        0.22      -14.13     14.13 o
  -5  11   7        2.12      -12.91     12.91 o
  -4  11   7        0.41       -0.38      8.66 o
  -3  11   7       62.44       56.78      9.20 o
  -2  11   7       29.85       26.68      8.76 o
  -1  11   7       20.41        7.00      9.80 o
   0  11   7       10.92       27.69     10.05 o
   1  11   7      154.04      157.65     13.50 o
   2  11   7      140.27      160.91     19.18 o
   3  11   7       23.93        8.33     14.61 o
   4  11   7        6.74        0.32     10.85 o
   5  11   7       35.49       60.60     16.36 o
   6  11   7       88.82      112.93     18.98 o
   7  11   7       14.32       -6.47     18.05 o
   8  11   7        8.74        3.79     22.33 o
   9  11   7       63.90       89.74     22.06 o
 -11  12   7        0.49      -14.26     33.31 o
 -10  12   7       14.59       30.77     23.50 o
  -9  12   7       35.68       15.55     23.66 o
  -8  12   7       44.25       39.05     17.20 o
  -7  12   7       60.44       53.23     16.64 o
  -6  12   7       36.76       30.39     15.48 o
  -5  12   7       89.10       85.89     15.92 o
  -4  12   7      147.74      163.79     16.99 o
  -3  12   7       43.34       53.77     14.24 o
  -2  12   7       35.83       51.97     11.75 o
  -1  12   7       84.56      102.60     12.05 o
   0  12   7        4.96       15.71     11.28 o
   1  12   7       19.31       18.04     11.43 o
   2  12   7      140.90      150.14     14.14 o
   3  12   7       99.62       98.86     13.27 o
   4  12   7       22.51       19.26     16.51 o
   5  12   7        0.90      -16.21     16.21 o
   6  12   7       10.71        6.80     22.89 o
   7  12   7       16.93       -1.86     19.46 o
   8  12   7        3.83      -10.81     20.29 o
  -9  13   7        1.95      -15.58     37.47 o
  -8  13   7        3.56       -7.74     23.11 o
  -7  13   7        7.30       11.25     16.90 o
  -6  13   7        0.10       -0.51     15.99 o
  -5  13   7        2.13       -3.94     15.67 o
  -4  13   7        0.58      -14.88     14.88 o
  -3  13   7        0.03        4.45     20.32 o
  -2  13   7       11.00      -10.51     24.22 o
  -1  13   7       23.29       22.79     12.37 o
   0  13   7        0.59       -0.32     12.05 o
   1  13   7       32.33       15.22     12.50 o
   2  13   7       24.17       24.69     16.80 o
   3  13   7       18.02       26.01     16.76 o
   4  13   7        8.08        6.79     17.39 o
   5  13   7       40.89       36.80     18.75 o
   6  13   7       58.98       58.24     20.16 o
   7  13   7        4.61       25.03     20.03 o
  -8  14   7       25.41       12.23     19.64 o
  -7  14   7        5.39       24.56     18.66 o
  -6  14   7       12.16        7.70     20.53 o
  -5  14   7       34.49       39.93     16.88 o
  -4  14   7       12.18       -1.79     22.87 o
  -3  14   7        1.49       33.23     23.05 o
  -2  14   7       31.59       58.59     23.62 o
  -1  14   7       54.94       30.76     16.69 o
   0  14   7        0.49       24.68     16.62 o
   1  14   7       11.21       17.11     16.98 o
   2  14   7       24.32       37.68     18.27 o
   3  14   7       16.48       -0.01     17.59 o
   4  14   7        1.97      -18.27     18.27 o
   5  14   7        0.08       -1.43     19.99 o
  -6  15   7        0.56      -18.50     18.50 o
  -5  15   7        0.78        8.57     25.59 o
  -4  15   7        4.54      -24.68     24.68 o
  -3  15   7        6.31      -12.05     23.50 o
  -2  15   7       13.04        2.00     30.75 o
  -1  15   7        2.27       49.50     25.52 o
   0  15   7        0.89       -5.12     17.99 o
   1  15   7        2.87      -17.21     17.21 o
   2  15   7        2.78       -9.81     19.21 o
   3  15   7        3.24      -16.75     19.04 o
   4  15   7        0.40      -21.95     29.63 o
  -3  16   7        0.11       15.72     25.90 o
  -2  16   7        0.36       -2.18     26.47 o
  -1  16   7       10.34      -11.38     24.66 o
   0  16   7        3.50      -26.04     26.04 o
   1  16   7        1.15        7.69     35.23 o
 -14   0   8        0.83      -17.94     25.62 o
 -13   0   8        4.70       -5.76     21.78 o
 -12   0   8      110.31      154.37     26.90 o
 -11   0   8       23.47       31.35     10.54 o
 -10   0   8       25.53       12.06      8.46 o
  -9   0   8       28.85       19.81      6.48 o
  -8   0   8      413.91      384.40     18.26 o
  -7   0   8     2817.84     2646.78     77.53 o
  -6   0   8     4177.02     4074.24    102.29 o
  -5   0   8     4974.35     4600.78    116.21 o
  -4   0   8     1444.98     1347.62     41.12 o
  -3   0   8     2476.66     2301.89     67.55 o
  -2   0   8     4552.68     4407.06    126.98 o
  -1   0   8     8664.71     9018.71    222.40 o
   0   0   8     9734.63     9619.61    271.03 o
   1   0   8     2457.76     2228.84    104.73 o
   2   0   8     4192.90     3716.71    128.31 o
   3   0   8     3643.09     3423.18    119.00 o
   4   0   8     3025.64     2877.47    101.10 o
   5   0   8     1149.88     1067.26     33.87 o
   6   0   8       80.19       76.16      5.54 o
   7   0   8      365.21      368.82     38.01 o
   8   0   8     1103.49     1068.85     31.46 o
   9   0   8       21.61       19.50      8.44 o
  10   0   8       53.46       57.10     32.67 o
  11   0   8       47.37       51.24     22.14 o
  12   0   8       76.57       46.19     36.51 o
 -15   1   8      133.08      137.72     32.03 o
 -14   1   8      101.67      122.15     43.56 o
 -13   1   8      234.87      255.74     22.10 o
 -12   1   8      226.63      246.15     21.03 o
 -11   1   8      685.89      686.41     26.73 o
 -10   1   8      547.99      547.72     14.63 o
  -9   1   8      606.55      628.77     13.59 o
  -8   1   8      620.64      611.03     12.89 o
  -7   1   8      204.98      182.52      7.54 o
  -6   1   8     1713.76     1769.39     29.10 o
  -5   1   8     1025.52     1051.41     19.68 o
  -4   1   8        4.57       11.36      5.81 o
  -3   1   8     4320.06     4459.53     94.25 o
  -2   1   8      369.48      405.65      9.26 o
  -1   1   8       19.36       43.19      4.30 o
   0   1   8      303.23      308.58      7.50 o
   1   1   8      100.30      109.22      4.73 o
   2   1   8       33.40       37.14      4.89 o
   3   1   8     2384.78     2492.97     55.64 o
   4   1   8      396.50      360.51     12.00 o
   5   1   8       19.84       24.11      2.59 o
   6   1   8     1198.21     1172.35     22.68 o
   7   1   8     3263.86     3078.68     59.22 o
   8   1   8      208.47      183.48      9.69 o
   9   1   8      377.18      365.59     13.04 o
  10   1   8      155.04      137.79     16.64 o
  11   1   8      242.59      222.04     17.16 o
  12   1   8      152.06      165.76     19.07 o
 -15   2   8        0.05      -12.17     30.11 o
 -14   2   8       16.47      -26.90     27.54 o
 -13   2   8      109.39      119.26     19.54 o
 -12   2   8        1.53       12.51     12.91 o
 -11   2   8       29.66       18.27      9.25 o
 -10   2   8      398.33      413.30     20.41 o
  -9   2   8      151.20      150.22      6.78 o
  -8   2   8     1274.01     1231.19     25.59 o
  -7   2   8     1445.87     1403.63     30.55 o
  -6   2   8     1753.24     1676.76     29.20 o
  -5   2   8     2938.69     2810.51     47.55 o
  -4   2   8     5305.75     5409.04     95.40 o
  -3   2   8     3632.50     3431.17     61.19 o
  -2   2   8       36.60       60.22      3.25 o
  -1   2   8     2594.37     2517.80     51.24 o
   0   2   8     3694.21     3625.61     73.22 o
   1   2   8     5560.19     5643.94    104.47 o
   2   2   8     4235.00     4176.14     77.80 o
   3   2   8     2788.41     2638.17     49.86 o
   4   2   8     4182.62     4085.48     82.47 o
   5   2   8      149.37      131.67      8.27 o
   6   2   8        8.74       13.00      3.92 o
   7   2   8      415.66      387.63     13.98 o
   8   2   8      261.44      272.04     12.47 o
   9   2   8      166.88      195.39     14.70 o
  10   2   8      145.82      140.45     15.26 o
  11   2   8       86.32       96.58     18.73 o
  12   2   8       48.80       55.31     17.52 o
 -15   3   8       38.85       55.09     30.11 o
 -14   3   8      103.22      112.10     32.03 o
 -13   3   8      267.76      269.67     33.31 o
 -12   3   8      327.85      358.44     19.45 o
 -11   3   8      346.35      362.10     24.96 o
 -10   3   8      231.21      227.26     14.30 o
  -9   3   8     1003.05      981.29     25.55 o
  -8   3   8      694.26      673.35     20.59 o
  -7   3   8      192.29      200.41      7.32 o
  -6   3   8     1041.30     1027.65     19.04 o
  -5   3   8        4.15        1.52      3.18 o
  -4   3   8      986.32     1052.39     18.99 o
  -3   3   8      982.95     1009.49     20.38 o
  -2   3   8      486.45      509.94     11.44 o
  -1   3   8       21.81       35.03      3.54 o
   0   3   8      543.08      578.77     14.72 o
   1   3   8      763.24      860.88     19.07 o
   2   3   8       58.09       76.98      5.01 o
   3   3   8      136.90      161.48      6.64 o
   4   3   8        6.88       10.74      3.62 o
   5   3   8        8.99        9.74      5.78 o
   6   3   8      882.16      849.19     23.31 o
   7   3   8      166.56      146.77      9.30 o
   8   3   8      108.42      113.01      9.54 o
   9   3   8      378.92      414.02     19.86 o
  10   3   8      212.02      229.74     16.88 o
  11   3   8      209.77      214.98     18.17 o
  12   3   8       70.49       88.79     19.98 o
 -15   4   8        0.06        3.20     30.11 o
 -14   4   8       26.52       35.87     31.39 o
 -13   4   8        7.39       30.75     26.90 o
 -12   4   8      107.66      114.05     27.54 o
 -11   4   8       91.84      116.79     27.38 o
 -10   4   8      173.79      205.77     12.33 o
  -9   4   8     1134.79     1152.83     32.62 o
  -8   4   8      134.93      117.54      8.95 o
  -7   4   8      835.28      898.42     19.72 o
  -6   4   8     1684.84     1703.05     30.05 o
  -5   4   8      706.99      729.85     14.28 o
  -4   4   8     1783.04     1909.03     34.91 o
  -3   4   8      510.33      478.99     11.33 o
  -2   4   8     1138.95     1158.89     23.26 o
  -1   4   8     1846.17     1839.69     38.40 o
   0   4   8     1234.55     1179.16     23.49 o
   1   4   8     1792.79     1699.78     35.70 o
   2   4   8     1322.18     1196.39     28.00 o
   3   4   8      688.84      754.87     17.71 o
   4   4   8     1075.68     1189.06     35.12 o
   5   4   8     1151.03     1193.81     33.48 o
   6   4   8      201.01      192.16     10.75 o
   7   4   8      760.84      761.55     27.46 o
   8   4   8      298.13      318.82     17.84 o
   9   4   8        3.75        8.23     14.46 o
  10   4   8        5.66       -4.88     25.27 o
  11   4   8       46.47       19.32     17.97 o
  12   4   8       35.91       47.00     23.46 o
 -14   5   8      132.56       83.27     33.31 o
 -13   5   8      140.80       82.63     31.39 o
 -12   5   8      170.89      171.69     26.26 o
 -11   5   8      276.90      257.95     21.51 o
 -10   5   8      166.09      189.29     12.38 o
  -9   5   8      154.74      191.20     11.75 o
  -8   5   8      932.18      926.31     20.73 o
  -7   5   8      160.91      167.93      8.24 o
  -6   5   8      299.20      314.67     10.40 o
  -5   5   8      153.89      133.33      6.01 o
  -4   5   8       10.24       -1.49      3.80 o
  -3   5   8      271.58      273.90      8.71 o
  -2   5   8       66.45       75.99      4.99 o
  -1   5   8      221.04      245.99      7.42 o
   0   5   8      197.05      194.87      6.96 o
   1   5   8      153.04      183.39      7.80 o
   2   5   8       29.37       25.68      4.97 o
   3   5   8      248.89      263.01      8.94 o
   4   5   8      994.43      957.35     30.88 o
   5   5   8       73.26       86.36      8.61 o
   6   5   8      522.86      492.39     18.47 o
   7   5   8       21.44       16.72      8.80 o
   8   5   8      102.12      104.23     18.92 o
   9   5   8       29.82        4.35     15.43 o
  10   5   8       93.64       76.82     22.03 o
  11   5   8      224.63      251.74     22.74 o
 -14   6   8        0.00      -24.98     31.39 o
 -13   6   8        0.38       -5.12     29.47 o
 -12   6   8       25.76       12.81     19.25 o
 -11   6   8       74.44       98.72     31.07 o
 -10   6   8       33.52       25.05     15.96 o
  -9   6   8      154.68      161.59     14.79 o
  -8   6   8      247.11      269.96     13.15 o
  -7   6   8      198.62      222.37     13.80 o
  -6   6   8       70.58       70.92      7.24 o
  -5   6   8      212.21      227.97      9.07 o
  -4   6   8     1903.48     1871.46     37.05 o
  -3   6   8      594.75      648.06     17.21 o
  -2   6   8      429.08      425.72     11.10 o
  -1   6   8     1915.66     1895.51     37.17 o
   0   6   8     1474.95     1420.33     28.59 o
   1   6   8      410.07      389.12     10.10 o
   2   6   8      250.41      255.45     12.93 o
   3   6   8      214.80      190.40     10.43 o
   4   6   8      714.29      718.57     23.12 o
   5   6   8      392.79      400.67     16.03 o
   6   6   8      249.40      266.35     13.65 o
   7   6   8      331.76      322.39     15.65 o
   8   6   8       63.49       90.86     16.74 o
   9   6   8       47.68       54.93     17.11 o
  10   6   8       10.21        1.88     18.05 o
  11   6   8        1.67       23.00     19.50 o
 -14   7   8       67.23       97.36     36.51 o
 -13   7   8       17.68       12.17     31.39 o
 -12   7   8       47.46       18.76     33.95 o
 -11   7   8      205.72      237.01     29.79 o
 -10   7   8      117.68      118.53     31.71 o
  -9   7   8       73.85       89.58     19.35 o
  -8   7   8       15.74       -4.85      9.00 o
  -7   7   8      233.87      234.41     11.31 o
  -6   7   8      385.03      398.46     16.46 o
  -5   7   8       31.41       26.70      6.84 o
  -4   7   8      272.70      254.38     10.52 o
  -3   7   8      460.65      461.85     14.81 o
  -2   7   8      204.45      215.99      9.54 o
  -1   7   8        1.33       -5.81      5.81 o
   0   7   8        0.18       -0.48      5.63 o
   1   7   8        4.26        8.53      5.89 o
   2   7   8        6.14        3.46      7.52 o
   3   7   8      157.35      146.13      9.95 o
   4   7   8      256.79      230.37     12.53 o
   5   7   8        1.59       -6.71      8.16 o
   6   7   8      428.42      404.31     22.19 o
   7   7   8       56.94       75.63     16.15 o
   8   7   8      140.04      151.46     18.49 o
   9   7   8      147.21      148.22     18.58 o
  10   7   8       24.93       21.43     24.84 o
  11   7   8       85.83      111.66     23.90 o
 -13   8   8        1.14        5.76     32.03 o
 -12   8   8        9.25       -4.81     21.03 o
 -11   8   8        8.19       25.95     19.33 o
 -10   8   8        3.52       15.69     25.30 o
  -9   8   8       16.02       12.12     12.93 o
  -8   8   8       95.89      103.99     14.16 o
  -7   8   8        1.36      -10.26     10.26 o
  -6   8   8        1.87       -5.64      5.64 o
  -5   8   8      162.49      171.92     10.59 o
  -4   8   8      580.77      574.81     17.79 o
  -3   8   8      572.71      567.08     17.47 o
  -2   8   8      753.61      675.36     24.94 o
  -1   8   8      323.91      308.40     15.02 o
   0   8   8      235.83      238.67     10.37 o
   1   8   8      214.28      211.65     11.92 o
   2   8   8      184.98      191.70     11.56 o
   3   8   8       29.40       39.74      8.84 o
   4   8   8      126.57      117.86     10.85 o
   5   8   8      155.06      140.74     11.73 o
   6   8   8      137.94      146.41     12.75 o
   7   8   8       60.59       54.81     15.94 o
   8   8   8       24.23       20.48     16.80 o
   9   8   8       10.13       -5.07     17.90 o
  10   8   8        0.35      -24.31     24.31 o
 -13   9   8       10.68       30.75     35.23 o
 -12   9   8       31.94       49.93     23.09 o
 -11   9   8       85.75       82.31     22.19 o
 -10   9   8       14.40       22.67     19.25 o
  -9   9   8        3.54      -11.83     17.65 o
  -8   9   8      195.10      182.75     17.09 o
  -7   9   8      109.78       93.76     14.17 o
  -6   9   8        1.15       -1.75      6.89 o
  -5   9   8       71.12       31.64     15.40 o
  -4   9   8        0.53       -1.65      8.80 o
  -3   9   8      140.39      154.95     16.01 o
  -2   9   8       11.22       17.08      7.52 o
  -1   9   8       61.18       74.28      7.56 o
   0   9   8      316.09      299.95     12.31 o
   1   9   8       71.45       65.15      9.48 o
   2   9   8        1.58        0.03      8.49 o
   3   9   8       25.39        4.56      9.22 o
   4   9   8      190.78      167.79     13.41 o
   5   9   8       65.55       73.58     11.37 o
   6   9   8       21.25       27.84     22.12 o
   7   9   8       14.36       10.53     16.63 o
   8   9   8        9.74       21.35     17.87 o
   9   9   8       39.37       35.50     19.38 o
  10   9   8        0.39       18.26     20.73 o
 -12  10   8        0.32      -27.95     36.83 o
 -11  10   8        9.78       -9.71     22.84 o
 -10  10   8        2.56      -11.00     20.61 o
  -9  10   8        1.21      -18.12     18.12 o
  -8  10   8       16.72       30.16     14.62 o
  -7  10   8        1.16        0.17     13.65 o
  -6  10   8       15.61       26.86     16.77 o
  -5  10   8        6.13        2.47      8.40 o
  -4  10   8        3.19        5.25      8.32 o
  -3  10   8      119.44      129.67     11.17 o
  -2  10   8      183.09      179.64     12.13 o
  -1  10   8      286.87      278.34     12.44 o
   0  10   8       92.70       96.95     15.99 o
   1  10   8        2.79       -7.63      9.02 o
   2  10   8        4.28       -7.33     11.57 o
   3  10   8       11.08       12.04     10.22 o
   4  10   8       18.21        9.60     10.53 o
   5  10   8       72.57       51.57     15.72 o
   6  10   8       46.75       44.05     17.18 o
   7  10   8       15.93       -9.72     15.93 o
   8  10   8        6.08       22.40     18.61 o
   9  10   8        0.31      -19.61     19.61 o
 -11  11   8       46.05       41.66     23.95 o
 -10  11   8       46.49       64.77     67.26 o
  -9  11   8       12.29       16.24     20.70 o
  -8  11   8        3.85      -17.32     17.32 o
  -7  11   8       24.48       45.81     15.33 o
  -6  11   8       64.00       68.12     15.02 o
  -5  11   8       22.41       11.99     13.75 o
  -4  11   8        0.62       -8.77      8.97 o
  -3  11   8        0.28       -5.69      9.60 o
  -2  11   8       23.43        7.35      8.74 o
  -1  11   8       17.69       17.44     10.42 o
   0  11   8        5.55       -1.50     13.75 o
   1  11   8        6.02       -3.15      9.94 o
   2  11   8        6.07       10.30     10.89 o
   3  11   8        4.82       -9.12     11.97 o
   4  11   8        9.34       24.30     15.97 o
   5  11   8        6.99       -6.63     16.20 o
   6  11   8        2.68       -1.94     21.75 o
   7  11   8        0.10        5.95     18.20 o
   8  11   8        0.12        2.25     19.66 o
 -10  12   8       12.93       18.25     24.53 o
  -9  12   8        0.12        0.78     21.48 o
  -8  12   8       17.39        3.22     20.58 o
  -7  12   8        0.03      -10.12     15.62 o
  -6  12   8        1.39       -6.71     14.80 o
  -5  12   8        0.12      -14.32     14.32 o
  -4  12   8       14.10       20.85     13.92 o
  -3  12   8       14.44        2.61      9.86 o
  -2  12   8        0.24        4.70     11.19 o
  -1  12   8        9.80       -3.38     10.92 o
   0  12   8        4.33        2.91     10.90 o
   1  12   8       26.50        5.31     11.57 o
   2  12   8       19.46       21.01     15.14 o
   3  12   8       11.84       25.04     15.97 o
   4  12   8       10.30       16.69     16.72 o
   5  12   8        2.82        6.83     17.75 o
   6  12   8        3.19        6.69     18.88 o
   7  12   8        3.63        8.72     21.83 o
  -9  13   8        0.39      -15.65     22.60 o
  -8  13   8       16.11       25.46     22.52 o
  -7  13   8       27.35       28.27     17.69 o
  -6  13   8        2.29       -8.37     16.18 o
  -5  13   8        0.94      -12.19     15.17 o
  -4  13   8        0.97       24.19     15.35 o
  -3  13   8       13.30       -0.83     20.15 o
  -2  13   8       17.56       14.82     15.16 o
  -1  13   8        0.68       -7.39     11.89 o
   0  13   8       22.76       25.46     13.05 o
   1  13   8        0.02        2.17     15.80 o
   2  13   8       18.27       11.18     16.90 o
   3  13   8        3.45        4.34     31.37 o
   4  13   8        6.23        6.33     24.93 o
   5  13   8        0.01      -12.24     18.58 o
   6  13   8       15.34       18.02     20.09 o
  -8  14   8        0.17      -25.43     46.76 o
  -7  14   8        0.01        4.50     39.07 o
  -6  14   8        0.00      -17.37     17.37 o
  -5  14   8        2.32       22.01     16.93 o
  -4  14   8        1.40      -10.18     22.42 o
  -3  14   8        4.17      -25.30     25.30 o
  -2  14   8        0.43       -6.04     21.88 o
  -1  14   8        0.02      -16.42     16.42 o
   0  14   8        1.12       11.06     17.33 o
   1  14   8        6.72       -4.95     16.57 o
   2  14   8        0.31       21.22     18.75 o
   3  14   8        4.56      -18.37     18.37 o
   4  14   8        1.41       10.00     26.66 o
   5  14   8        6.56        6.01     20.31 o
  -6  15   8        5.73        6.47     24.66 o
  -5  15   8        2.98      -23.24     23.24 o
  -4  15   8        0.08        0.45     24.53 o
  -3  15   8        2.84        2.36     24.61 o
  -2  15   8        2.00       20.87     24.61 o
  -1  15   8        0.01       -7.80     24.61 o
   0  15   8        1.92       -9.39     18.19 o
   1  15   8        1.82       15.31     26.13 o
   2  15   8        0.41      -19.19     19.19 o
   3  15   8        2.63       11.52     19.79 o
 -15   1   9        3.93       18.58     30.11 o
 -14   1   9        0.25      -19.01     19.01 o
 -13   1   9        4.11       -0.70     17.89 o
 -12   1   9        0.76      -14.98     15.62 o
 -11   1   9      121.03      103.57     16.29 o
 -10   1   9        3.30        4.09     13.11 o
  -9   1   9      129.68      126.13     12.28 o
  -8   1   9      124.76      141.69      6.88 o
  -7   1   9       29.13       28.27      4.53 o
  -6   1   9       20.02       15.59      3.24 o
  -5   1   9      309.94      269.14      7.34 o
  -4   1   9      257.54      229.42      7.04 o
  -3   1   9      140.63      122.28      4.71 o
  -2   1   9      630.68      694.00     14.58 o
  -1   1   9      517.41      527.69     11.40 o
   0   1   9      939.05      923.44     18.53 o
   1   1   9      101.82      101.25      5.12 o
   2   1   9       35.13       28.89      5.41 o
   3   1   9        5.98        2.81      5.46 o
   4   1   9      105.84       89.07      7.29 o
   5   1   9      606.77      626.75     14.82 o
   6   1   9      907.51      897.64     18.98 o
   7   1   9       23.03       19.94      4.96 o
   8   1   9       24.99       26.91      6.41 o
   9   1   9        2.17       20.44     12.55 o
  10   1   9       15.52       13.94     13.86 o
  11   1   9        0.12      -11.00     14.59 o
  12   1   9        8.56        5.63     16.91 o
 -15   2   9        1.60       20.50     29.47 o
 -14   2   9        7.73       10.89     26.90 o
 -13   2   9       21.31        5.06     16.74 o
 -12   2   9       56.81       37.30     36.83 o
 -11   2   9      231.22      229.73     22.10 o
 -10   2   9       91.56       60.84     13.81 o
  -9   2   9        5.21        7.89      6.84 o
  -8   2   9        1.97        2.61      5.39 o
  -7   2   9       90.93       92.24      6.27 o
  -6   2   9        1.41       -0.16      2.89 o
  -5   2   9      171.42      143.44      5.38 o
  -4   2   9      456.85      441.77     10.64 o
  -3   2   9      324.55      320.27     11.65 o
  -2   2   9      503.92      522.69     11.49 o
  -1   2   9       25.38       21.55      3.40 o
   0   2   9      452.96      447.67     11.00 o
   1   2   9       89.12      108.37      4.66 o
   2   2   9       18.92       16.21      3.39 o
   3   2   9       12.12        9.18      2.92 o
   4   2   9      465.84      454.61     12.61 o
   5   2   9      713.28      673.95     19.76 o
   6   2   9        8.42        6.04      4.87 o
   7   2   9       14.64        4.93      6.82 o
   8   2   9        6.86        6.24      7.46 o
   9   2   9        0.56      -12.13     12.13 o
  10   2   9       17.05       32.63     13.96 o
  11   2   9        2.87        4.36     15.24 o
  12   2   9        1.10       -8.44     15.75 o
 -15   3   9       28.79       28.18     30.11 o
 -14   3   9       10.19      -19.86     27.54 o
 -13   3   9       26.61       37.79     26.26 o
 -12   3   9       45.37       57.84     17.29 o
 -11   3   9       30.13       37.13     14.72 o
 -10   3   9      465.14      468.16     25.32 o
  -9   3   9      492.63      515.22     21.54 o
  -8   3   9      124.73      105.33      7.86 o
  -7   3   9      160.89      178.17     10.89 o
  -6   3   9       40.58       40.88      4.39 o
  -5   3   9      200.21      192.76      5.85 o
  -4   3   9       64.99       69.95      3.92 o
  -3   3   9      335.92      314.81      7.86 o
  -2   3   9      988.60      953.59     19.46 o
  -1   3   9      868.65      966.25     19.60 o
   0   3   9        3.82        4.23      3.51 o
   1   3   9       50.56       56.57      4.29 o
   2   3   9       12.77       11.00      3.52 o
   3   3   9        0.12       -3.18      3.63 o
   4   3   9       86.23       84.26      4.91 o
   5   3   9      281.67      290.79     12.89 o
   6   3   9        1.35        0.59      6.35 o
   7   3   9       37.46       24.45      7.32 o
   8   3   9       26.89       18.44      8.28 o
   9   3   9       29.65       33.58     13.52 o
  10   3   9       11.10       21.77     14.12 o
  11   3   9        7.96       15.95     14.68 o
 -15   4   9        0.02       19.22     30.75 o
 -14   4   9        0.09        1.92     28.82 o
 -13   4   9       17.32       28.82     26.26 o
 -12   4   9        7.31       17.29     22.42 o
 -11   4   9       55.47       75.67     16.14 o
 -10   4   9      105.28       96.34     13.35 o
  -9   4   9        0.80       -5.92      9.84 o
  -8   4   9       65.64       64.57      7.42 o
  -7   4   9      469.84      426.24     27.45 o
  -6   4   9       12.91       10.59      4.06 o
  -5   4   9        3.24        0.15      3.49 o
  -4   4   9      979.30     1035.98     20.03 o
  -3   4   9     1274.97     1340.99     26.81 o
  -2   4   9     1925.43     1877.12     36.48 o
  -1   4   9      106.17       98.69      4.65 o
   0   4   9       69.85       65.31      4.69 o
   1   4   9      247.11      231.19      7.75 o
   2   4   9       22.40       20.51      4.23 o
   3   4   9        2.23       -3.99      3.99 o
   4   4   9      372.76      393.29     11.30 o
   5   4   9      338.77      364.71     14.46 o
   6   4   9      199.70      209.32     11.91 o
   7   4   9      109.22      145.76     15.17 o
   8   4   9       77.58       84.46     25.04 o
   9   4   9       21.86       15.64     15.55 o
  10   4   9       10.30       -7.91     16.51 o
  11   4   9        2.27        2.91     20.91 o
 -14   5   9        8.64      -28.18     28.18 o
 -13   5   9       57.74       39.07     29.47 o
 -12   5   9       35.65       67.26     28.82 o
 -11   5   9      104.32      124.91     28.18 o
 -10   5   9       45.45       36.35     11.02 o
  -9   5   9      146.68      158.88     16.47 o
  -8   5   9       45.33       38.60      7.48 o
  -7   5   9        9.02        2.73      6.04 o
  -6   5   9      108.87      114.94      6.93 o
  -5   5   9        9.79        4.88      4.28 o
  -4   5   9      115.71      117.66      5.73 o
  -3   5   9      360.48      344.12      9.63 o
  -2   5   9      902.96      870.15     19.77 o
  -1   5   9      366.60      352.02      9.58 o
   0   5   9       13.79        6.29      3.56 o
   1   5   9       74.53       98.69      7.03 o
   2   5   9       74.94       72.85      7.02 o
   3   5   9        7.45        4.24      5.54 o
   4   5   9      283.47      254.53     12.27 o
   5   5   9        5.72       -5.15      7.25 o
   6   5   9        0.20        4.15      7.93 o
   7   5   9       45.91       59.44      9.71 o
   8   5   9       45.93       62.91     15.85 o
   9   5   9      100.36      116.72     17.76 o
  10   5   9       10.75       -0.40     17.21 o
  11   5   9        1.03       12.47     19.11 o
 -14   6   9        0.04      -15.37     32.03 o
 -13   6   9        0.82       -6.41     30.11 o
 -12   6   9        4.76        6.41     28.18 o
 -11   6   9       34.19       54.45     27.54 o
 -10   6   9       28.41       39.18     16.14 o
  -9   6   9        1.21       -6.33     11.49 o
  -8   6   9        2.98       -7.63      8.27 o
  -7   6   9       25.67       13.70      5.55 o
  -6   6   9      348.05      354.67     12.64 o
  -5   6   9      320.89      333.48     12.01 o
  -4   6   9     1140.03     1150.81     31.43 o
  -3   6   9     1983.72     1933.29     44.74 o
  -2   6   9      162.61      190.91     10.05 o
  -1   6   9       61.28       60.74      7.25 o
   0   6   9       16.19       26.99     10.30 o
   1   6   9      382.89      387.51     12.66 o
   2   6   9      327.73      340.84     11.64 o
   3   6   9       18.64       14.93      7.58 o
   4   6   9      507.37      547.29     19.68 o
   5   6   9      238.81      275.65     17.83 o
   6   6   9       93.68      109.03     10.64 o
   7   6   9       16.05        0.23     13.92 o
   8   6   9       46.22       45.71     15.84 o
   9   6   9       13.44       13.34     16.29 o
  10   6   9       19.72        4.24     18.09 o
  11   6   9       33.06       31.21     20.84 o
 -14   7   9       19.53        6.41     33.31 o
 -13   7   9       12.64       12.17     32.03 o
 -12   7   9       18.27      -27.54     27.54 o
 -11   7   9       34.11       23.03     19.01 o
 -10   7   9      118.72       83.77     29.47 o
  -9   7   9       68.17       49.07     17.40 o
  -8   7   9        6.12       -2.06     10.74 o
  -7   7   9       32.21       19.71      5.30 o
  -6   7   9      228.36      243.66     10.15 o
  -5   7   9       47.11       53.17      7.30 o
  -4   7   9       18.51       19.92      7.01 o
  -3   7   9     1169.87     1211.55     30.14 o
  -2   7   9      409.06      401.92     13.81 o
  -1   7   9       98.88      102.11      7.49 o
   0   7   9        9.55       10.44      6.30 o
   1   7   9        7.59        5.21      6.04 o
   2   7   9       14.63        4.69      7.71 o
   3   7   9       57.85       61.02      9.48 o
   4   7   9       96.71       96.68      9.85 o
   5   7   9        0.71        2.53      8.52 o
   6   7   9        6.57       17.51     11.68 o
   7   7   9       51.49       35.95     15.51 o
   8   7   9        3.41        0.32     16.35 o
   9   7   9       28.85       24.53     18.27 o
  10   7   9        8.48       28.16     18.20 o
 -13   8   9        2.94       14.73     33.31 o
 -12   8   9       28.19       13.45     31.39 o
 -11   8   9       10.38      -13.73     19.41 o
 -10   8   9       15.44       33.64     18.31 o
  -9   8   9        9.76      -16.08     31.71 o
  -8   8   9      109.40      132.02     19.54 o
  -7   8   9      371.37      334.20     17.53 o
  -6   8   9       10.51        7.74      7.05 o
  -5   8   9        2.83        6.92      7.96 o
  -4   8   9      613.74      613.44     18.48 o
  -3   8   9      107.34      114.40      8.66 o
  -2   8   9      166.28      168.19      9.51 o
  -1   8   9      194.46      205.67      9.98 o
   0   8   9      180.78      204.41      9.89 o
   1   8   9      483.23      484.83     18.44 o
   2   8   9       21.44       15.98      8.25 o
   3   8   9      135.66      167.85     11.72 o
   4   8   9      249.17      268.74     14.50 o
   5   8   9       72.02      101.69     18.95 o
   6   8   9      128.34      128.72     16.98 o
   7   8   9       72.36       75.15     16.85 o
   8   8   9       40.57       46.77     18.09 o
   9   8   9       48.23       78.94     20.13 o
  10   8   9       11.59       16.97     19.80 o
 -13   9   9        1.74       -5.76     34.59 o
 -12   9   9       61.67       35.23     32.67 o
 -11   9   9       23.76       36.43     21.03 o
 -10   9   9       81.25       41.84     20.15 o
  -9   9   9       23.97       35.21     17.40 o
  -8   9   9       13.34        2.59     24.02 o
  -7   9   9      187.40      142.97     26.90 o
  -6   9   9      209.32      211.38     11.91 o
  -5   9   9       40.96       39.59      8.40 o
  -4   9   9       33.27       20.98      7.88 o
  -3   9   9       56.97       79.01     12.19 o
  -2   9   9        0.42        3.15      7.62 o
  -1   9   9       23.79       36.46      7.76 o
   0   9   9       34.48       24.50      9.00 o
   1   9   9        0.29       -8.85      8.85 o
   2   9   9      135.18      128.45     12.49 o
   3   9   9        1.43       -8.01      8.85 o
   4   9   9        1.11        0.96      9.96 o
   5   9   9        0.19      -12.80     14.50 o
   6   9   9        3.27        3.76     15.39 o
   7   9   9       14.41        5.34     16.73 o
   8   9   9        0.60      -11.27     22.89 o
   9   9   9        1.41      -13.05     18.51 o
 -12  10   9       14.21       15.37     33.95 o
 -11  10   9        4.03        2.39     23.05 o
 -10  10   9       27.05       45.88     21.46 o
  -9  10   9        7.22       -7.05     19.02 o
  -8  10   9       49.09       29.79     18.12 o
  -7  10   9       50.00       27.49     17.65 o
  -6  10   9       86.25       89.93     14.35 o
  -5  10   9        7.88       14.99      8.93 o
  -4  10   9        2.12        5.27      8.33 o
  -3  10   9      131.97      166.80     10.87 o
  -2  10   9       35.73       53.47      9.00 o
  -1  10   9       24.96       25.62     10.26 o
   0  10   9       28.83       19.86     11.56 o
   1  10   9      303.72      299.24     15.32 o
   2  10   9      446.11      492.78     20.21 o
   3  10   9       65.94       86.22     12.04 o
   4  10   9       52.55       43.12     30.60 o
   5  10   9      119.47      124.13     19.21 o
   6  10   9        5.55       33.85     16.20 o
   7  10   9       15.00        4.64     17.96 o
   8  10   9       20.23       13.21     19.37 o
 -11  11   9        5.77       -8.69     23.89 o
 -10  11   9       40.48       62.77     23.10 o
  -9  11   9       45.32       49.18     24.34 o
  -8  11   9       18.04        6.15     20.06 o
  -7  11   9       42.39       42.98     19.68 o
  -6  11   9       21.29       -7.12     57.97 o
  -5  11   9       18.17       22.81     14.12 o
  -4  11   9       16.39       21.89      9.60 o
  -3  11   9        7.31       16.83     11.10 o
  -2  11   9        8.31       15.30     10.05 o
  -1  11   9        0.58       -8.94     12.84 o
   0  11   9        0.09       -8.45     10.13 o
   1  11   9        3.53       13.21     10.14 o
   2  11   9        0.07        1.00     11.09 o
   3  11   9       19.40       21.26     14.96 o
   4  11   9        0.95       -7.59     17.34 o
   5  11   9        1.51      -16.53     16.53 o
   6  11   9        8.94      -15.47     16.43 o
   7  11   9        3.61        7.78     19.20 o
   8  11   9        6.91      -10.59     20.57 o
 -10  12   9       12.17      -18.58     22.65 o
  -9  12   9        1.86        4.64     22.87 o
  -8  12   9        3.67       -9.05     20.32 o
  -7  12   9       40.27       68.53     20.60 o
  -6  12   9       25.69        9.37     18.14 o
  -5  12   9       19.30       30.34     15.43 o
  -4  12   9       35.86       29.28     14.11 o
  -3  12   9       14.26        3.11      9.96 o
  -2  12   9       21.18       36.93     14.89 o
  -1  12   9       51.93       65.62     12.27 o
   0  12   9       99.18      116.80     13.16 o
   1  12   9       75.90      103.60     16.74 o
   2  12   9       43.62       74.00     17.04 o
   3  12   9        7.42      -10.14     17.39 o
   4  12   9        7.95        7.32     23.47 o
   5  12   9       62.79      113.80     19.92 o
   6  12   9        6.76      -18.66     18.66 o
   7  12   9        1.79       28.34     21.04 o
  -9  13   9       10.60        7.32     23.50 o
  -8  13   9        1.40      -11.81     26.58 o
  -7  13   9       13.88        5.74     21.80 o
  -6  13   9       14.85       31.13     20.16 o
  -5  13   9       33.70       30.49     19.08 o
  -4  13   9       29.99        9.23     25.73 o
  -3  13   9        2.58       -1.60     21.29 o
  -2  13   9        1.57      -11.61     12.37 o
  -1  13   9        2.23      -11.73     16.12 o
   0  13   9        6.56       11.78     16.46 o
   1  13   9        3.55       -9.81     16.29 o
   2  13   9       32.30        1.88     16.79 o
   3  13   9        5.18        1.02     17.52 o
   4  13   9       35.29       39.35     18.86 o
   5  13   9       18.78       33.75     22.00 o
  -7  14   9       21.95       24.61     23.69 o
  -6  14   9        6.52       -1.26     20.92 o
  -5  14   9       10.42       23.70     34.59 o
  -4  14   9        0.46        3.64     22.43 o
  -3  14   9        1.12      -21.94     21.94 o
  -2  14   9       37.27       26.17     23.09 o
  -1  14   9       17.55       11.63     16.84 o
   0  14   9       10.14       22.39     17.87 o
   1  14   9       19.63       11.28     17.22 o
   2  14   9       30.03       11.34     18.85 o
   3  14   9        0.64      -18.06     18.06 o
   4  14   9        0.56      -14.71     22.80 o
  -5  15   9        4.29      -11.53     35.23 o
  -4  15   9        2.01        1.28     37.15 o
  -3  15   9        0.33      -24.23     24.23 o
  -2  15   9        5.26       -4.79     24.41 o
  -1  15   9        0.96       24.98     25.82 o
   0  15   9        0.05      -20.14     25.73 o
   1  15   9        0.67        1.99     18.75 o
   2  15   9        0.00       -2.83     25.77 o
 -15   0  10       12.13      -29.47     29.47 o
 -14   0  10       85.06       95.44     31.39 o
 -13   0  10       46.38       63.41     24.98 o
 -12   0  10      205.89      151.17     26.90 o
 -11   0  10       93.45       69.18     21.78 o
 -10   0  10        1.62       26.90     19.86 o
  -9   0  10      238.68      244.91     18.12 o
  -8   0  10      205.59      252.14     56.37 o
  -7   0  10       97.76      106.05     11.95 o
  -6   0  10        1.17        6.73      5.70 o
  -5   0  10        3.07       -5.93      5.93 o
  -4   0  10      644.42      565.84     19.96 o
  -3   0  10      189.49      171.03      8.96 o
  -2   0  10     1538.06     1394.43     32.03 o
  -1   0  10     1431.17     1545.05     48.88 o
   0   0  10     1925.95     1932.44     49.21 o
   1   0  10     2064.16     1982.35     57.90 o
   2   0  10     1997.10     1793.64    265.51 o
   3   0  10     1463.21     1610.50     59.25 o
   4   0  10       74.90       97.57     16.01 o
   5   0  10      148.88      140.60     15.58 o
   6   0  10      480.76      500.36     15.98 o
   7   0  10     1150.38     1143.44     37.24 o
   8   0  10      597.00      608.82     21.58 o
   9   0  10        9.41       -2.00     18.93 o
  10   0  10      229.17      251.86     35.23 o
  11   0  10      360.48      347.41     31.55 o
 -15   1  10       53.74       49.96     31.39 o
 -14   1  10      140.16      150.36     36.51 o
 -13   1  10       80.42       75.71     18.12 o
 -12   1  10      394.77      396.93     25.14 o
 -11   1  10       11.39      -22.57     23.70 o
 -10   1  10      360.06      354.94     23.06 o
  -9   1  10     1426.67     1360.48     37.90 o
  -8   1  10     1030.23      932.53     38.59 o
  -7   1  10     2426.63     2368.66     61.12 o
  -6   1  10     1376.08     1417.58     29.10 o
  -5   1  10     1083.38     1047.98     22.15 o
  -4   1  10     1256.81     1271.29     25.91 o
  -3   1  10      152.20      136.06      5.81 o
  -2   1  10     2105.76     2010.13     38.93 o
  -1   1  10      969.20      973.34     18.39 o
   0   1  10     1227.19     1217.20     24.10 o
   1   1  10     1312.88     1346.01     26.51 o
   2   1  10       32.52       41.30      3.49 o
   3   1  10      589.97      650.72     18.35 o
   4   1  10       25.59       10.12      8.47 o
   5   1  10        0.96        2.76      7.63 o
   6   1  10      176.83      148.48      8.95 o
   7   1  10        1.43        0.45      5.20 o
   8   1  10        9.46       11.23      6.34 o
   9   1  10        0.53        1.84     11.30 o
  10   1  10      122.64      106.39     16.63 o
  11   1  10        5.10       13.20     16.63 o
 -15   2  10        5.96       27.54     30.11 o
 -14   2  10       46.85       59.57     30.75 o
 -13   2  10       18.54        9.36     19.86 o
 -12   2  10      178.44      162.36     42.60 o
 -11   2  10       32.24       38.54     15.17 o
 -10   2  10      337.86      341.97     32.67 o
  -9   2  10       38.64       25.12      8.55 o
  -8   2  10       16.84        4.05      6.38 o
  -7   2  10      108.42       92.01      8.07 o
  -6   2  10       29.64       31.91      5.03 o
  -5   2  10      219.10      223.83      7.35 o
  -4   2  10      143.09      165.58      5.57 o
  -3   2  10      234.99      237.12      6.72 o
  -2   2  10      855.95      823.53     16.03 o
  -1   2  10     1752.48     1685.45     35.19 o
   0   2  10      750.15      691.46     15.98 o
   1   2  10      326.06      322.68     11.99 o
   2   2  10     1223.19     1224.71     26.51 o
   3   2  10     1337.56     1389.68     45.41 o
   4   2  10     1757.96     1796.70     35.61 o
   5   2  10      526.27      537.77     14.91 o
   6   2  10      451.65      487.28     14.43 o
   7   2  10      572.88      577.58     24.13 o
   8   2  10       59.23       69.65      9.88 o
   9   2  10       94.07      103.88     14.68 o
  10   2  10      352.60      317.45     19.38 o
  11   2  10      213.40      252.37     19.84 o
 -15   3  10       29.76       53.17     33.95 o
 -14   3  10       86.66       73.66     30.11 o
 -13   3  10      127.33      119.14     29.47 o
 -12   3  10      153.18      164.09     19.51 o
 -11   3  10       72.74      105.73     16.87 o
 -10   3  10      427.78      463.55     26.27 o
  -9   3  10     1929.03     1892.19     57.94 o
  -8   3  10      362.65      312.40     54.85 o
  -7   3  10      455.09      443.45     16.24 o
  -6   3  10     1161.68     1110.86     27.52 o
  -5   3  10      177.69      178.07      6.36 o
  -4   3  10     1746.23     1757.43     32.62 o
  -3   3  10      199.01      196.46      6.25 o
  -2   3  10       81.84       83.51      4.56 o
  -1   3  10     2860.17     3020.29     61.81 o
   0   3  10      888.91      876.42     19.78 o
   1   3  10      446.66      420.55     11.22 o
   2   3  10       33.20       24.89      4.16 o
   3   3  10       45.68       48.38      6.59 o
   4   3  10     1002.18      974.15     22.57 o
   5   3  10        1.29        5.39      5.43 o
   6   3  10        2.86       15.20      8.73 o
   7   3  10       85.71      107.14      9.18 o
   8   3  10       12.18       20.28     14.61 o
   9   3  10       30.70       26.38     13.85 o
  10   3  10      126.91      119.90     16.55 o
  11   3  10        6.35      -30.96     42.60 o
 -14   4  10        3.08      -14.09     28.82 o
 -13   4  10       29.74       14.09     24.34 o
 -12   4  10       32.67       45.58     19.54 o
 -11   4  10        6.59        0.54     15.22 o
 -10   4  10        1.28       -4.76     13.23 o
  -9   4  10       23.92        8.12     12.76 o
  -8   4  10      149.98      109.52     40.31 o
  -7   4  10        3.09       -0.62      6.36 o
  -6   4  10      501.69      511.88     15.57 o
  -5   4  10       24.26       29.55      5.99 o
  -4   4  10        5.23       10.24      5.68 o
  -3   4  10      107.72       93.90      5.12 o
  -2   4  10     1193.26     1214.26     24.54 o
  -1   4  10      793.92      823.68     17.49 o
   0   4  10       31.47       22.39      5.07 o
   1   4  10      765.87      757.70     19.75 o
   2   4  10     1173.70     1068.71     26.20 o
   3   4  10      744.39      667.48     29.98 o
   4   4  10      347.18      360.56     12.42 o
   5   4  10      413.68      452.97     18.06 o
   6   4  10      515.92      481.39     20.07 o
   7   4  10      464.83      472.57     18.56 o
   8   4  10      352.21      370.09     22.06 o
   9   4  10       69.36       62.29     17.33 o
  10   4  10       75.23       66.88     24.82 o
  11   4  10       80.80       85.68     20.06 o
 -14   5  10       11.71       15.37     30.75 o
 -13   5  10       72.08       71.10     30.75 o
 -12   5  10      189.15      169.75     32.03 o
 -11   5  10      176.94      183.71     19.51 o
 -10   5  10      110.40      126.91     22.10 o
  -9   5  10      301.23      315.31     20.12 o
  -8   5  10      214.52      177.83     23.61 o
  -7   5  10      517.57      514.33     17.88 o
  -6   5  10      432.21      383.04     16.46 o
  -5   5  10     1061.61     1066.25     26.90 o
  -4   5  10      834.87      799.26     23.52 o
  -3   5  10      102.93       92.92      7.88 o
  -2   5  10      145.29      150.33      7.79 o
  -1   5  10      681.06      708.55     18.37 o
   0   5  10      349.92      348.37     11.74 o
   1   5  10      244.89      262.65     10.44 o
   2   5  10      353.59      375.20     12.45 o
   3   5  10       60.93       53.97      6.51 o
   4   5  10      362.68      379.34     17.75 o
   5   5  10       34.99       31.59      8.41 o
   6   5  10       70.15       91.42      9.65 o
   7   5  10       31.14       28.67     18.61 o
   8   5  10        3.29      -15.11     15.11 o
   9   5  10        4.00      -16.23     16.23 o
  10   5  10       25.97       46.79     31.70 o
 -14   6  10       15.66       65.98     32.67 o
 -13   6  10       11.13       31.39     30.75 o
 -12   6  10        1.75       10.89     28.82 o
 -11   6  10       69.43      106.97     28.82 o
 -10   6  10       47.62       48.93     16.31 o
  -9   6  10       38.33       35.60     13.84 o
  -8   6  10        6.15       -3.02      5.78 o
  -7   6  10        9.68        5.31      7.18 o
  -6   6  10       13.03       19.63      6.87 o
  -5   6  10      208.29      192.68      9.52 o
  -4   6  10      427.67      433.79     16.07 o
  -3   6  10       72.53       75.43      8.66 o
  -2   6  10       58.47       69.36      6.72 o
  -1   6  10      575.12      591.44     17.03 o
   0   6  10      245.14      252.48     10.23 o
   1   6  10       39.87       38.39      6.41 o
   2   6  10      111.49      108.89      9.54 o
   3   6  10      561.93      525.51     20.99 o
   4   6  10      306.18      282.84     13.74 o
   5   6  10      142.86      151.72     11.14 o
   6   6  10      197.82      186.34     12.71 o
   7   6  10      183.57      173.89     17.70 o
   8   6  10       77.35       84.18     17.47 o
   9   6  10       50.28       17.01     23.18 o
  10   6  10       62.90       67.81     19.15 o
 -13   7  10        9.44       12.17     31.39 o
 -12   7  10       64.46       76.87     31.39 o
 -11   7  10       66.10       57.65     29.47 o
 -10   7  10       70.63       43.56     24.34 o
  -9   7  10      163.22      156.16     32.67 o
  -8   7  10       48.39       45.91     12.58 o
  -7   7  10       95.00      129.00     11.12 o
  -6   7  10      163.08      186.47     11.35 o
  -5   7  10      102.02       93.52     15.26 o
  -4   7  10     1027.89      960.39     25.22 o
  -3   7  10      726.82      690.49     22.10 o
  -2   7  10      294.92      318.80     12.10 o
  -1   7  10      901.52      868.64     23.09 o
   0   7  10        5.38       -5.11     10.06 o
   1   7  10       21.82       19.05      6.80 o
   2   7  10       11.70       10.50      7.92 o
   3   7  10       31.65       29.89      8.69 o
   4   7  10      184.38      185.91     12.15 o
   5   7  10       16.37       10.91      9.28 o
   6   7  10       16.23        5.03     14.59 o
   7   7  10        3.92       -6.38     15.84 o
   8   7  10       12.99      -12.22     16.97 o
   9   7  10        5.53      -14.08     17.99 o
  10   7  10       24.97       27.94     20.21 o
 -13   8  10        0.35       -7.05     33.31 o
 -12   8  10        0.51        7.05     31.39 o
 -11   8  10       69.02       42.92     30.11 o
 -10   8  10        7.28       33.95     24.34 o
  -9   8  10       38.67       36.26     18.10 o
  -8   8  10       46.85       17.53     12.93 o
  -7   8  10       16.69       17.44      9.68 o
  -6   8  10        0.00       -7.53      7.53 o
  -5   8  10      397.24      389.35     16.55 o
  -4   8  10       31.90       38.31      8.19 o
  -3   8  10        5.63       -6.62      9.01 o
  -2   8  10      301.30      321.26     12.65 o
  -1   8  10       70.78       87.06      8.30 o
   0   8  10        0.98        4.51      7.01 o
   1   8  10       20.27       14.39      8.45 o
   2   8  10       51.77       38.34      9.47 o
   3   8  10      134.82      128.62     11.03 o
   4   8  10       52.26       49.95     10.38 o
   5   8  10      110.52       85.98     15.94 o
   6   8  10       78.17       65.28     16.84 o
   7   8  10       19.08       25.36     19.84 o
   8   8  10       17.02       -4.02     17.06 o
   9   8  10       10.98      -16.28     19.24 o
 -12   9  10       70.68       69.82     31.39 o
 -11   9  10       11.37       33.95     31.39 o
 -10   9  10       10.37       44.20     30.11 o
  -9   9  10        5.19        9.88     18.34 o
  -8   9  10       36.30       32.11     18.34 o
  -7   9  10       86.50       68.46     25.80 o
  -6   9  10        3.17       -2.57     13.13 o
  -5   9  10      257.31      247.53     15.27 o
  -4   9  10      396.39      421.94     17.33 o
  -3   9  10       28.91       40.51      8.38 o
  -2   9  10       85.64       72.29      8.75 o
  -1   9  10        3.79        0.82      7.45 o
   0   9  10       43.87       51.33      9.34 o
   1   9  10       53.62       36.82      9.95 o
   2   9  10        0.30        4.06     10.26 o
   3   9  10       85.67       85.55     11.55 o
   4   9  10        9.77       14.37     14.07 o
   5   9  10       12.22       -2.57     14.53 o
   6   9  10        7.12       11.55     16.02 o
   7   9  10        1.34        6.95     17.61 o
   8   9  10        8.88        8.30     17.37 o
   9   9  10        0.05       -1.28     32.67 o
 -12  10  10        5.77      -26.26     32.67 o
 -11  10  10       20.74       10.25     32.67 o
 -10  10  10        1.55       -1.92     30.11 o
  -9  10  10        3.91       -1.41     19.67 o
  -8  10  10        0.94      -12.11     18.69 o
  -7  10  10       10.40      -15.03     17.51 o
  -6  10  10        8.09       13.70     12.57 o
  -5  10  10       19.38        9.76      9.84 o
  -4  10  10       15.42        2.48      9.69 o
  -3  10  10        0.17       -8.51      8.51 o
  -2  10  10       12.73       14.87      9.81 o
  -1  10  10       21.46       22.60     10.15 o
   0  10  10       37.04       46.00     10.79 o
   1  10  10       64.74       68.91     11.59 o
   2  10  10       67.39       66.83     11.53 o
   3  10  10        2.73       12.21     15.25 o
   4  10  10       14.59       10.51     14.20 o
   5  10  10       41.27       16.62     16.71 o
   6  10  10       69.53       32.26     18.30 o
   7  10  10        7.03       29.58     27.15 o
   8  10  10        8.61       -5.99     19.52 o
 -11  11  10        1.56      -32.03     32.03 o
 -10  11  10        6.06       -9.61     30.75 o
  -9  11  10        2.08      -21.47     30.11 o
  -8  11  10       11.47        2.70     19.79 o
  -7  11  10       22.74        7.47     18.62 o
  -6  11  10        0.31       15.57     17.84 o
  -5  11  10        1.05      -12.16     12.16 o
  -4  11  10       43.84       38.84     11.83 o
  -3  11  10       11.41        5.91      9.34 o
  -2  11  10       26.40       23.20     11.52 o
  -1  11  10       13.85       -1.75     10.96 o
   0  11  10        7.27        9.96     11.26 o
   1  11  10        0.74       -4.55     13.74 o
   2  11  10        0.11      -17.74     17.74 o
   3  11  10       65.66       57.37     28.62 o
   4  11  10       15.39        5.55     18.97 o
   5  11  10        0.21       -7.29     18.48 o
   6  11  10        0.81       -6.55     18.54 o
   7  11  10       19.69       65.35     20.59 o
 -10  12  10        1.43       14.09     32.67 o
  -9  12  10        3.07      -20.32     21.94 o
  -8  12  10        0.89      -11.56     28.18 o
  -7  12  10       20.93        3.76     42.28 o
  -6  12  10       20.54       25.62     18.77 o
  -5  12  10        7.74      -16.62     16.62 o
  -4  12  10        0.47       13.22     13.88 o
  -3  12  10        5.51       -0.25     12.40 o
  -2  12  10        2.27       -9.50     13.59 o
  -1  12  10        5.47        1.90     16.61 o
   0  12  10        0.43        9.63     15.18 o
   1  12  10        0.27       10.16     15.75 o
   2  12  10        2.88        7.76     16.26 o
   3  12  10       12.69      -16.50     16.50 o
   4  12  10       26.39       16.09     16.58 o
   5  12  10        7.20       -4.64     18.00 o
   6  12  10        6.12       -6.01     41.27 o
  -8  13  10        3.39      -10.40     29.15 o
  -7  13  10        3.37      -10.07     21.52 o
  -6  13  10        3.30       -1.43     25.94 o
  -5  13  10        0.43       14.20     21.14 o
  -4  13  10       17.76        7.69     31.39 o
  -3  13  10        0.84       -0.58     18.77 o
  -2  13  10        2.03       10.26     15.55 o
  -1  13  10        0.92        2.09     16.02 o
   0  13  10        0.38      -15.97     15.97 o
   1  13  10       17.26        4.89     17.22 o
   2  13  10       10.23       39.79     17.90 o
   3  13  10        3.34      -12.36     20.94 o
   4  13  10        1.98       -6.42     21.59 o
   5  13  10        2.71      -17.03     19.84 o
  -7  14  10        0.96       -8.54     23.85 o
  -6  14  10        0.02       -4.30     21.39 o
  -5  14  10        0.57       39.71     34.59 o
  -4  14  10        1.79      -32.03     32.03 o
  -3  14  10        3.77        6.41     33.31 o
  -2  14  10        0.02      -25.94     25.94 o
  -1  14  10        0.32      -17.37     17.37 o
   0  14  10        8.85       10.97     18.09 o
   1  14  10        2.55       -6.15     18.36 o
   2  14  10        1.85       12.18     18.55 o
   3  14  10        0.13      -18.67     18.67 o
  -4  15  10        0.02      -17.29     34.59 o
  -3  15  10        0.02      -24.98     33.95 o
  -2  15  10        0.61      -34.59     34.59 o
  -1  15  10        0.16       11.05     18.56 o
   0  15  10        0.45       21.91     35.23 o
 -15   1  11        4.50      -30.75     31.39 o
 -14   1  11        1.92      -20.38     20.38 o
 -13   1  11        2.73       -2.55     18.34 o
 -12   1  11       15.29       -1.65     16.49 o
 -11   1  11       12.82        6.28     15.38 o
 -10   1  11        0.20       -4.31     22.42 o
  -9   1  11       21.38        5.24      5.36 o
  -8   1  11       85.21       70.30      8.66 o
  -7   1  11        0.16       -6.58      6.58 o
  -6   1  11       10.52       14.19      6.67 o
  -5   1  11      135.05      125.59      8.00 o
  -4   1  11       57.57       72.88      6.35 o
  -3   1  11       84.92       80.43      5.23 o
  -2   1  11        7.51        2.46      3.35 o
  -1   1  11      330.58      351.67     11.41 o
   0   1  11        1.59        0.02      3.55 o
   1   1  11        8.78        7.80      3.40 o
   2   1  11        8.67        7.44      3.98 o
   3   1  11      134.68      152.76      8.91 o
   4   1  11        9.71        8.62      7.17 o
   5   1  11       32.24       20.85      8.42 o
   6   1  11      263.30      220.68      9.42 o
   7   1  11        0.79       -7.74      9.86 o
   8   1  11        1.56       -0.66     11.06 o
   9   1  11       21.05       14.55     14.37 o
  10   1  11       10.78       13.59     15.30 o
  11   1  11       14.73       24.68     29.47 o
 -15   2  11        0.28       15.37     30.11 o
 -14   2  11        1.58       -8.39     29.79 o
 -13   2  11       11.06      -14.45     17.65 o
 -12   2  11       42.74       51.37     17.19 o
 -11   2  11        1.07      -13.55     24.98 o
 -10   2  11        0.66       -1.94     13.11 o
  -9   2  11       12.00        4.58      5.73 o
  -8   2  11      239.41      255.05     12.47 o
  -7   2  11        3.69       -0.23      7.05 o
  -6   2  11      198.24      173.04      9.26 o
  -5   2  11       50.30       37.77      6.52 o
  -4   2  11        0.63       -4.23      4.23 o
  -3   2  11       69.52       70.47      5.06 o
  -2   2  11       41.76       35.19      3.90 o
  -1   2  11       59.55       61.60      4.62 o
   0   2  11       78.42       95.53      5.07 o
   1   2  11      377.40      358.06     11.65 o
   2   2  11       11.64        3.05      3.44 o
   3   2  11      461.45      530.93     14.41 o
   4   2  11      152.49      182.50     12.94 o
   5   2  11      169.66      204.03      9.69 o
   6   2  11        6.97       14.24      6.21 o
   7   2  11      194.46      222.48     11.59 o
   8   2  11      102.77       90.17     14.15 o
   9   2  11       26.86       27.36     14.39 o
  10   2  11        6.66       23.53     16.64 o
 -14   3  11       33.27       49.96     29.47 o
 -13   3  11        0.89        5.25     17.60 o
 -12   3  11      196.22      196.87     20.52 o
 -11   3  11        0.76        1.67     15.83 o
 -10   3  11        5.76       -1.42     14.72 o
  -9   3  11        0.66        2.57      6.61 o
  -8   3  11      167.58      155.21     11.56 o
  -7   3  11      661.34      617.26     20.41 o
  -6   3  11      288.18      292.02     12.47 o
  -5   3  11      144.47      131.26      8.61 o
  -4   3  11        3.19       -5.02      5.75 o
  -3   3  11      651.14      648.70     16.03 o
  -2   3  11       10.36       11.34      5.62 o
  -1   3  11        0.82        6.67      4.17 o
   0   3  11       10.26        5.17      4.45 o
   1   3  11       25.32       12.64      5.28 o
   2   3  11      107.59      125.41      9.64 o
   3   3  11        1.84       -0.93      4.26 o
   4   3  11      467.93      426.69     19.86 o
   5   3  11       51.93       46.43      6.82 o
   6   3  11       16.76       10.90      6.64 o
   7   3  11        6.75        1.89      8.33 o
   8   3  11       72.68       55.84     14.21 o
   9   3  11        8.35        1.33     13.60 o
  10   3  11        0.01        8.55     18.00 o
 -14   4  11        5.06       37.15     31.39 o
 -13   4  11        0.84       -1.92     27.54 o
 -12   4  11        5.76        4.73     31.07 o
 -11   4  11       43.91       22.64     20.18 o
 -10   4  11        0.03       -6.74     14.86 o
  -9   4  11        0.01      -13.22     13.22 o
  -8   4  11        0.74       -0.08      8.24 o
  -7   4  11       71.36       61.31      8.23 o
  -6   4  11        1.74       -5.56      7.14 o
  -5   4  11       21.06       26.63      7.12 o
  -4   4  11      207.32      203.27      9.39 o
  -3   4  11       74.21       93.48      7.75 o
  -2   4  11        0.88       -1.77      6.03 o
  -1   4  11       81.43       68.80      6.89 o
   0   4  11      218.14      203.54     11.48 o
   1   4  11      374.43      358.74     16.47 o
   2   4  11       22.60       15.45      5.68 o
   3   4  11        6.18       16.33      5.93 o
   4   4  11       32.80       41.99      7.44 o
   5   4  11       96.91      112.34      9.24 o
   6   4  11       16.80       27.10     11.78 o
   7   4  11      128.90      153.07     17.01 o
   8   4  11       58.00       75.34     16.41 o
   9   4  11        7.83       17.56     20.60 o
  10   4  11        5.02       20.02     18.17 o
 -14   5  11       26.72       -1.92     31.39 o
 -13   5  11       64.51      111.46     32.67 o
 -12   5  11       55.12       42.28     28.18 o
 -11   5  11       30.26       32.67     52.53 o
 -10   5  11       52.06       48.87     16.14 o
  -9   5  11        6.56      -13.08     13.08 o
  -8   5  11      113.38      111.98     10.27 o
  -7   5  11       80.22       67.38      9.80 o
  -6   5  11      166.88      145.44      9.96 o
  -5   5  11      182.01      193.08      9.71 o
  -4   5  11       63.31       56.67      6.84 o
  -3   5  11      979.56     1017.07     28.80 o
  -2   5  11       23.63       30.94      7.05 o
  -1   5  11       10.82       27.92      6.10 o
   0   5  11      102.03      123.53      7.53 o
   1   5  11      189.93      202.49      9.07 o
   2   5  11      189.25      226.66     11.71 o
   3   5  11       53.15       34.71      7.67 o
   4   5  11        5.17       10.40      7.41 o
   5   5  11       26.93       34.03      8.34 o
   6   5  11       11.28        4.45      8.58 o
   7   5  11        0.18       -9.27     20.76 o
   8   5  11        0.30      -15.46     15.46 o
   9   5  11        1.82       -4.85     17.15 o
  10   5  11        1.40       -6.27     18.59 o
 -14   6  11        2.41      -17.29     32.67 o
 -13   6  11       11.71       10.25     30.75 o
 -12   6  11        4.60      -16.01     27.54 o
 -11   6  11       16.03       39.07     27.54 o
 -10   6  11        8.13       -2.14     32.03 o
  -9   6  11       10.77        5.11     41.00 o
  -8   6  11        9.86        0.10     13.68 o
  -7   6  11        3.72       -7.27      8.37 o
  -6   6  11        2.13        4.98      8.60 o
  -5   6  11        6.74       -2.14      6.57 o
  -4   6  11      122.64      106.87      9.56 o
  -3   6  11      486.58      475.84     17.18 o
  -2   6  11      246.12      256.06     19.32 o
  -1   6  11      121.22      118.14      8.09 o
   0   6  11       58.45       62.77      9.35 o
   1   6  11        1.68        3.28      6.23 o
   2   6  11        0.92       -1.41      7.07 o
   3   6  11       23.67       27.63      8.57 o
   4   6  11      106.29      114.03     10.11 o
   5   6  11      137.36      140.16     11.34 o
   6   6  11        1.41      -15.67     15.67 o
   7   6  11       45.48       73.49     16.15 o
   8   6  11       25.11       47.32     17.47 o
   9   6  11        1.00      -15.69     18.19 o
 -13   7  11       34.80       44.20     32.03 o
 -12   7  11       12.24        7.69     30.11 o
 -11   7  11      110.66      137.08     31.39 o
 -10   7  11       34.56        5.76     25.62 o
  -9   7  11       28.32       37.66     17.29 o
  -8   7  11       90.63      109.48     17.29 o
  -7   7  11       72.61       74.07     14.91 o
  -6   7  11      329.43      327.53     13.03 o
  -5   7  11       17.35       20.76      8.45 o
  -4   7  11      126.69      132.78     12.20 o
  -3   7  11      280.99      302.95     22.34 o
  -2   7  11       92.20      107.36      9.81 o
  -1   7  11       18.97       20.32      7.04 o
   0   7  11      375.64      443.69     14.71 o
   1   7  11      142.04      171.77     10.98 o
   2   7  11       24.40       23.33      7.83 o
   3   7  11        1.46       -0.43      8.55 o
   4   7  11        1.79       10.28      9.30 o
   5   7  11      120.20      135.78     16.59 o
   6   7  11        1.14       -9.00     14.70 o
   7   7  11        3.85      -17.22     17.22 o
   8   7  11        3.69       -2.50     17.10 o
   9   7  11        4.98      -11.72     19.31 o
 -13   8  11        2.23        9.61     31.39 o
 -12   8  11        1.78      -25.62     30.75 o
 -11   8  11        8.94        5.76     28.82 o
 -10   8  11       27.21       28.18     27.54 o
  -9   8  11        1.46      -23.70     23.70 o
  -8   8  11        4.03        3.38     14.76 o
  -7   8  11       44.63       37.16     10.05 o
  -6   8  11       53.21       37.82     10.69 o
  -5   8  11        1.87       -7.42      8.83 o
  -4   8  11      376.25      367.66     15.38 o
  -3   8  11      123.14      129.12     10.23 o
  -2   8  11      114.71       88.06      9.71 o
  -1   8  11      271.90      307.64     16.35 o
   0   8  11      420.36      424.37     15.02 o
   1   8  11      131.78      149.92     12.85 o
   2   8  11       21.69       16.24      9.09 o
   3   8  11       11.81       12.34      9.52 o
   4   8  11      213.61      215.96     18.21 o
   5   8  11        6.20       10.11     20.41 o
   6   8  11       11.14       18.14     15.77 o
   7   8  11       50.17       49.19     18.17 o
   8   8  11       31.38       38.20     19.26 o
 -12   9  11       24.75        6.41     28.18 o
 -11   9  11       53.55       37.15     31.39 o
 -10   9  11        0.65        3.20     27.54 o
  -9   9  11       53.09       48.04     27.54 o
  -8   9  11      101.47      136.44     25.62 o
  -7   9  11       86.49      123.99     14.35 o
  -6   9  11      130.56      136.66     10.77 o
  -5   9  11        1.27       15.05      9.79 o
  -4   9  11      258.25      271.25     14.59 o
  -3   9  11      173.96      154.71     11.78 o
  -2   9  11        9.82       -0.87      9.01 o
  -1   9  11        4.90        3.11      7.96 o
   0   9  11       35.30       42.91     10.54 o
   1   9  11      127.34      137.79     12.22 o
   2   9  11      161.77      192.38     13.49 o
   3   9  11       19.63       21.52     14.32 o
   4   9  11        1.03        8.81     14.39 o
   5   9  11      112.04      119.95     18.09 o
   6   9  11        0.85        0.97     17.09 o
   7   9  11        3.31        1.47     18.20 o
   8   9  11        0.76       10.28     18.91 o
 -11  10  11        5.06       -7.05     32.03 o
 -10  10  11        0.11      -14.09     28.18 o
  -9  10  11        8.10      -11.53     26.90 o
  -8  10  11        0.94       24.34     25.62 o
  -7  10  11        2.87      -18.95     24.02 o
  -6  10  11       13.99       25.36     13.50 o
  -5  10  11        8.41       -9.82      9.82 o
  -4  10  11        1.60       -0.96      9.90 o
  -3  10  11        2.40        9.26      9.51 o
  -2  10  11        6.36       10.01      9.60 o
  -1  10  11        1.02       10.80      9.34 o
   0  10  11       16.20       28.20     10.71 o
   1  10  11        4.99       -0.30     14.39 o
   2  10  11       80.56       89.49     15.75 o
   3  10  11       24.04       20.48     15.77 o
   4  10  11       69.32       49.98     17.66 o
   5  10  11       39.74       26.39     29.26 o
   6  10  11       11.12       38.60     19.14 o
   7  10  11       10.94       33.58     19.61 o
 -10  11  11       18.11        8.97     32.03 o
  -9  11  11       38.31       26.90     29.47 o
  -8  11  11       28.69       14.09     26.26 o
  -7  11  11       46.00       31.60     19.21 o
  -6  11  11       58.29       99.45     20.12 o
  -5  11  11        0.69      -11.71     15.29 o
  -4  11  11       19.07        4.78     10.82 o
  -3  11  11       43.97       64.89     11.36 o
  -2  11  11       23.81       17.10     12.45 o
  -1  11  11       49.08       78.79     15.67 o
   0  11  11       64.36       79.22     16.06 o
   1  11  11       37.78       15.60     15.55 o
   2  11  11        0.75      -10.87     15.38 o
   3  11  11        1.75        9.75     24.04 o
   4  11  11        8.86      -16.73     16.91 o
   5  11  11       14.38       20.87     18.30 o
   6  11  11        5.24      -13.21     18.91 o
  -9  12  11        1.65       21.14     30.11 o
  -8  12  11        0.32      -15.37     29.47 o
  -7  12  11        0.67      -18.19     19.85 o
  -6  12  11        0.30        9.07     18.77 o
  -5  12  11        1.74        9.98     18.91 o
  -4  12  11        4.46        0.05     13.53 o
  -3  12  11        1.96        9.13     17.85 o
  -2  12  11        1.38       28.49     18.31 o
  -1  12  11       16.46        8.33     18.01 o
   0  12  11        9.54        6.69     16.21 o
   1  12  11       11.18       -0.10     16.41 o
   2  12  11       11.73       15.94     17.21 o
   3  12  11        2.26      -16.69     16.69 o
   4  12  11        7.08      -17.62     17.62 o
   5  12  11        2.87      -15.51     18.83 o
  -8  13  11        3.73       13.45     29.47 o
  -7  13  11       33.23       23.81     21.23 o
  -6  13  11       12.46      -19.09     19.97 o
  -5  13  11        7.62       26.97     20.01 o
  -4  13  11       14.81       10.89     33.31 o
  -3  13  11       12.10       16.74     20.25 o
  -2  13  11        1.40      -13.15     37.47 o
  -1  13  11       26.18       68.47     20.93 o
   0  13  11        6.59      -16.03     17.13 o
   1  13  11        1.49      -25.95     25.95 o
   2  13  11       26.15       30.98     18.02 o
   3  13  11       11.15        8.07     18.77 o
   4  13  11        4.32      -32.26     32.26 o
  -6  14  11        1.17       -6.75     22.10 o
  -5  14  11        0.03       49.32     38.43 o
  -4  14  11        4.60       50.60     34.59 o
  -3  14  11        0.04      -29.47     33.31 o
  -2  14  11        1.00        9.04     27.54 o
  -1  14  11        6.76      -27.29     28.50 o
   0  14  11        0.20       -0.84     21.24 o
   1  14  11        9.98       15.32     22.48 o
   2  14  11        3.05      -24.62     25.35 o
 -14   0  12       83.10      129.39     31.39 o
 -13   0  12      234.55      224.83     32.67 o
 -12   0  12      103.96       91.60     26.90 o
 -11   0  12      189.65      176.15     27.54 o
 -10   0  12      497.37      493.87     38.43 o
  -9   0  12      643.14      711.49     34.18 o
  -8   0  12      215.34      225.42     16.94 o
  -7   0  12      107.07      105.14     12.40 o
  -6   0  12       42.32       19.50      9.67 o
  -5   0  12      171.21      151.17     12.59 o
  -4   0  12       81.13       81.45     10.89 o
  -3   0  12      101.92       88.05      9.83 o
  -2   0  12       72.30       61.23      6.86 o
  -1   0  12      143.97      147.17      8.87 o
   0   0  12       91.77       90.25      5.65 o
   1   0  12      340.47      332.48     16.21 o
   2   0  12       59.66       58.92     10.82 o
   3   0  12       82.30       73.67     10.30 o
   4   0  12        8.18       -1.61      9.65 o
   5   0  12       15.38       10.11     10.73 o
   6   0  12       33.94        6.35     11.86 o
   7   0  12       98.48      104.71     12.67 o
   8   0  12      221.97      192.61     23.23 o
   9   0  12      143.61      184.67     24.71 o
  10   0  12      216.36      189.01     26.72 o
 -14   1  12        5.61       17.32     20.58 o
 -13   1  12       10.20       21.84     23.38 o
 -12   1  12        1.14       14.02     17.19 o
 -11   1  12       86.57       86.57     17.43 o
 -10   1  12      230.00      222.85     19.70 o
  -9   1  12      138.84      135.05     10.92 o
  -8   1  12       59.20       60.10      8.50 o
  -7   1  12      213.12      187.98     12.30 o
  -6   1  12      790.32      722.87     22.49 o
  -5   1  12     1377.65     1284.62     35.04 o
  -4   1  12      609.63      574.46     18.25 o
  -3   1  12     1136.82     1139.33     31.05 o
  -2   1  12     1034.25     1009.99     22.87 o
  -1   1  12      423.82      444.87     11.78 o
   0   1  12     1322.68     1320.51     23.25 o
   1   1  12      673.85      673.07     15.12 o
   2   1  12      991.57      951.72     21.53 o
   3   1  12      614.54      587.33     15.56 o
   4   1  12      164.72      159.46     10.08 o
   5   1  12      122.61      110.33     12.19 o
   6   1  12      163.62      182.91     15.66 o
   7   1  12        4.42        2.94      6.23 o
   8   1  12      122.86      141.43     13.69 o
   9   1  12        5.88        2.40     14.32 o
  10   1  12       24.82       10.12     16.32 o
 -14   2  12       44.59       71.25     21.61 o
 -13   2  12      211.90      258.94     24.20 o
 -12   2  12       69.40       72.14     20.82 o
 -11   2  12      125.78      147.00     19.01 o
 -10   2  12       31.18       35.83     20.50 o
  -9   2  12      352.81      336.42     14.97 o
  -8   2  12      316.96      332.31     14.40 o
  -7   2  12       43.62       20.87      7.78 o
  -6   2  12      575.81      563.32     18.96 o
  -5   2  12      384.66      365.18     14.09 o
  -4   2  12        3.99       -6.02      6.02 o
  -3   2  12       29.32       26.97      9.34 o
  -2   2  12       67.36       72.99      6.73 o
  -1   2  12        0.07       -1.12      4.13 o
   0   2  12       24.87       27.98      4.75 o
   1   2  12      168.52      170.70      7.40 o
   2   2  12      153.75      150.05      8.02 o
   3   2  12        2.59       -0.47      3.99 o
   4   2  12       88.15       72.12      4.74 o
   5   2  12      164.31      141.40     10.68 o
   6   2  12      102.18      104.11      8.02 o
   7   2  12      198.09      224.08     15.73 o
   8   2  12        9.41       -4.76     13.44 o
   9   2  12      100.13      111.74     15.66 o
  10   2  12      199.04      193.76     18.92 o
 -14   3  12        9.67        5.76     29.47 o
 -13   3  12       23.24       45.77     28.82 o
 -12   3  12       10.96      -12.40     15.96 o
 -11   3  12       25.33       23.68     16.74 o
 -10   3  12      290.32      265.03     20.52 o
  -9   3  12      115.49      112.10     10.63 o
  -8   3  12      113.50      117.12     10.24 o
  -7   3  12      196.68      188.09     14.35 o
  -6   3  12     1757.37     1730.62     53.92 o
  -5   3  12      374.94      336.94     13.75 o
  -4   3  12       56.02       49.44      6.93 o
  -3   3  12     1309.19     1270.23     34.49 o
  -2   3  12      594.34      593.27     29.32 o
  -1   3  12      821.39      814.96     23.61 o
   0   3  12      746.57      715.13     19.00 o
   1   3  12      107.39      129.88      8.21 o
   2   3  12     1019.92     1010.55     25.28 o
   3   3  12      547.44      551.31     16.60 o
   4   3  12       86.87       92.98      7.10 o
   5   3  12      353.57      401.49     15.81 o
   6   3  12       46.57       70.86      8.36 o
   7   3  12      185.46      203.73     16.04 o
   8   3  12      188.11      167.14     17.92 o
   9   3  12        2.43       -7.48     16.92 o
  10   3  12       12.38       15.78     23.89 o
 -14   4  12        9.80       37.79     30.75 o
 -13   4  12       36.72      -18.58     28.18 o
 -12   4  12      100.43      113.14     20.12 o
 -11   4  12        2.30       -6.07     15.85 o
 -10   4  12      152.64      193.94     20.82 o
  -9   4  12       84.50      104.41     12.69 o
  -8   4  12      120.44      131.24     11.09 o
  -7   4  12      152.91      165.77     10.93 o
  -6   4  12        9.66       -3.61      7.44 o
  -5   4  12      829.32      817.63     24.56 o
  -4   4  12      416.86      429.62     17.51 o
  -3   4  12       22.06       30.02      6.67 o
  -2   4  12       66.68       69.26      7.60 o
  -1   4  12       28.62       28.04      6.88 o
   0   4  12      123.32      116.82      7.38 o
   1   4  12      278.83      263.13     11.28 o
   2   4  12      609.69      567.19     16.93 o
   3   4  12        4.20       15.22      6.94 o
   4   4  12      120.69       83.44      8.65 o
   5   4  12      122.64      131.18     10.15 o
   6   4  12      173.25      177.45     17.06 o
   7   4  12      108.22      124.00     17.31 o
   8   4  12       47.19       25.43     16.78 o
   9   4  12       57.04       70.90     18.81 o
 -14   5  12        5.61      -26.26     31.39 o
 -13   5  12       19.96       -2.56     29.47 o
 -12   5  12        8.86       54.45     26.26 o
 -11   5  12       22.41       14.29     17.51 o
 -10   5  12       49.22       24.71     16.42 o
  -9   5  12       34.09       40.66     15.58 o
  -8   5  12      155.93      151.32     11.32 o
  -7   5  12       53.41       67.30      9.06 o
  -6   5  12      106.84      111.98     10.26 o
  -5   5  12      461.64      449.65     17.05 o
  -4   5  12      290.24      265.63     13.00 o
  -3   5  12      542.98      575.03     25.77 o
  -2   5  12      328.91      335.42     13.41 o
  -1   5  12       15.18        1.82      6.52 o
   0   5  12      170.33      172.42      9.56 o
   1   5  12      121.51      133.08      8.22 o
   2   5  12      545.44      551.22     21.03 o
   3   5  12      843.96      915.03     27.82 o
   4   5  12        4.12       -3.10     12.08 o
   5   5  12      364.50      420.33     20.80 o
   6   5  12       47.59       77.83     15.71 o
   7   5  12       46.61       36.83     16.68 o
   8   5  12       24.52       15.68     17.43 o
   9   5  12        0.26        5.11     17.96 o
 -13   6  12       36.36       34.59     31.39 o
 -12   6  12       64.01       78.15     27.54 o
 -11   6  12       19.89       42.92     27.54 o
 -10   6  12       92.81       83.06     27.54 o
  -9   6  12       64.65       79.21     47.08 o
  -8   6  12       79.92      101.02     15.20 o
  -7   6  12       93.48       93.06     10.11 o
  -6   6  12       83.81       87.72      9.60 o
  -5   6  12      110.47      105.18      9.75 o
  -4   6  12       86.05       75.46     12.65 o
  -3   6  12        0.32       -0.35      7.95 o
  -2   6  12      107.01      139.95     10.07 o
  -1   6  12        1.70        5.06      6.24 o
   0   6  12       10.38       10.43      6.56 o
   1   6  12        0.12       -3.18      6.64 o
   2   6  12        4.93        1.29      7.64 o
   3   6  12        4.99       14.26     11.09 o
   4   6  12      103.22      100.52     10.21 o
   5   6  12       28.65       29.31     15.02 o
   6   6  12       51.04       51.14     28.26 o
   7   6  12       55.04       50.41     21.24 o
   8   6  12        2.30      -14.24     17.15 o
   9   6  12       18.73       13.26     22.30 o
 -13   7  12        1.98        0.00     32.67 o
 -12   7  12        5.77       19.86     31.39 o
 -11   7  12        4.08        0.64     28.82 o
 -10   7  12        5.49        5.76     26.90 o
  -9   7  12        3.79       17.94     16.23 o
  -8   7  12       68.07      106.81     17.05 o
  -7   7  12       25.37       34.64      9.27 o
  -6   7  12       93.79       83.71     10.02 o
  -5   7  12       24.24       32.11      8.92 o
  -4   7  12        8.85        1.76      8.51 o
  -3   7  12      150.35      127.21     10.38 o
  -2   7  12      138.22      122.51     11.51 o
  -1   7  12      543.23      483.39     25.52 o
   0   7  12      415.46      396.85     15.54 o
   1   7  12        7.42        1.98      8.35 o
   2   7  12       68.86       75.00     13.50 o
   3   7  12       42.47       55.58      9.83 o
   4   7  12        1.19       13.07     14.34 o
   5   7  12       84.20      109.59     16.99 o
   6   7  12        5.68       -2.92     15.84 o
   7   7  12       39.96       73.16     18.18 o
   8   7  12       23.56       47.51     19.03 o
 -12   8  12       14.37       24.98     32.67 o
 -11   8  12       65.30      101.85     32.67 o
 -10   8  12       35.63       16.01     28.82 o
  -9   8  12       20.44      -12.74     16.01 o
  -8   8  12       52.79       59.89     18.26 o
  -7   8  12       60.85       57.63     10.33 o
  -6   8  12       16.56       26.40      9.61 o
  -5   8  12        5.75       15.00     11.11 o
  -4   8  12        5.94       -3.29      6.00 o
  -3   8  12        8.32       11.02     10.82 o
  -2   8  12       77.68       57.73      9.46 o
  -1   8  12        3.63       -9.37      9.37 o
   0   8  12      117.66      119.80     17.21 o
   1   8  12       11.92        6.27      9.16 o
   2   8  12        1.63        1.12      9.03 o
   3   8  12       18.09       17.01     14.18 o
   4   8  12       12.95       24.04     15.38 o
   5   8  12       31.20       15.11     15.76 o
   6   8  12        9.60       19.72     16.29 o
   7   8  12        5.06       17.35     18.34 o
   8   8  12        1.60       14.01     19.68 o
 -12   9  12        0.06        0.64     32.03 o
 -11   9  12        0.00      -29.47     29.47 o
 -10   9  12        0.74       -8.33     28.82 o
  -9   9  12        2.42      -14.73     26.26 o
  -8   9  12        2.65       -3.17     16.42 o
  -7   9  12        1.24        4.80     15.78 o
  -6   9  12        0.28       -9.05     10.01 o
  -5   9  12       95.47       91.94     12.49 o
  -4   9  12       86.83      104.59     12.11 o
  -3   9  12       22.78       30.74     10.21 o
  -2   9  12      184.54      208.00     15.35 o
  -1   9  12        6.43        9.58     10.87 o
   0   9  12       10.33       10.63     11.16 o
   1   9  12       22.98       16.76     19.00 o
   2   9  12       31.12       14.38     14.01 o
   3   9  12       28.23       17.11     22.69 o
   4   9  12        0.39      -12.26     15.60 o
   5   9  12       18.23       23.76     20.37 o
   6   9  12       62.57       63.95     18.97 o
   7   9  12        0.80       17.25     19.25 o
 -11  10  12        4.07       -7.69     30.75 o
 -10  10  12        4.82       -2.56     30.11 o
  -9  10  12       13.08        8.97     27.54 o
  -8  10  12       31.87       30.11     26.26 o
  -7  10  12       17.30       10.81     15.58 o
  -6  10  12        2.22       18.65     15.32 o
  -5  10  12        1.76       -2.43     10.82 o
  -4  10  12       51.81       46.31     11.13 o
  -3  10  12       17.90       20.04     10.20 o
  -2  10  12        0.75       -6.11     11.66 o
  -1  10  12        9.16       29.39     17.40 o
   0  10  12       18.96       24.07     18.24 o
   1  10  12        1.46        1.57     14.78 o
   2  10  12        2.07        0.66     14.96 o
   3  10  12        2.86        1.57     15.70 o
   4  10  12        2.91        3.47     16.97 o
   5  10  12       34.36       15.05     17.94 o
   6  10  12        0.35       -5.01     19.20 o
 -10  11  12        1.05      -19.86     32.67 o
  -9  11  12        0.00      -27.54     27.54 o
  -8  11  12        1.24       -8.97     26.90 o
  -7  11  12        0.05      -16.65     26.90 o
  -6  11  12        3.84        9.61     17.21 o
  -5  11  12       20.14       20.17     11.65 o
  -4  11  12        0.74      -10.35     10.35 o
  -3  11  12        2.86       16.30     18.31 o
  -2  11  12        0.16        4.88     14.03 o
  -1  11  12       18.14       41.15     25.30 o
   0  11  12       34.69       45.85     19.51 o
   1  11  12        0.18      -18.77     18.77 o
   2  11  12        0.24       10.81     16.61 o
   3  11  12        0.11       23.87     17.29 o
   4  11  12        6.59        5.27     29.41 o
   5  11  12       13.50       -0.48     19.59 o
  -9  12  12        0.32      -23.06     32.03 o
  -8  12  12        3.00       10.89     30.75 o
  -7  12  12       16.84      -19.86     25.62 o
  -6  12  12       23.75       51.24     26.26 o
  -5  12  12        5.47       -2.93     15.05 o
  -4  12  12       10.08        7.13     19.61 o
  -3  12  12        1.53       -7.01     19.22 o
  -2  12  12        2.20      -18.88     18.88 o
  -1  12  12        0.07       -5.22     18.88 o
   0  12  12        0.89       17.78     21.52 o
   1  12  12        1.96       -1.90     34.59 o
   2  12  12        3.86        7.86     28.18 o
   3  12  12        0.04       -5.72     18.23 o
   4  12  12       19.49       27.64     19.27 o
  -7  13  12        0.01       -7.69     29.47 o
  -6  13  12        5.65        3.84     26.26 o
  -5  13  12        0.11      -12.17     33.31 o
  -4  13  12        0.05       33.31     32.03 o
  -3  13  12        0.33      -19.55     19.55 o
  -2  13  12        0.05      -18.62     18.62 o
  -1  13  12        1.82       15.64     20.88 o
   0  13  12        0.10       -5.06     21.06 o
   1  13  12        0.61       -1.25     21.97 o
   2  13  12        7.89       -1.38     24.53 o
  -4  14  12        0.85       22.42     34.59 o
  -3  14  12        0.03      -32.67     32.67 o
  -2  14  12        5.20       20.78     23.55 o
  -1  14  12        0.04        1.71     22.10 o
   0  14  12        1.23        0.64     35.23 o
 -14   1  13        3.73       39.76     21.27 o
 -13   1  13        1.52        6.14     20.15 o
 -12   1  13        7.39        1.56     18.34 o
 -11   1  13        0.76        5.33     16.53 o
 -10   1  13       26.82       26.13     15.83 o
  -9   1  13        0.07        8.26      9.31 o
  -8   1  13      299.08      286.65     13.83 o
  -7   1  13       16.43       16.63      8.25 o
  -6   1  13       93.09       91.18      8.52 o
  -5   1  13       27.46       24.97      9.06 o
  -4   1  13       72.01       60.83      7.56 o
  -3   1  13       14.74       15.88      6.37 o
  -2   1  13       17.90       24.86      7.86 o
  -1   1  13        1.26        1.64      5.35 o
   0   1  13        3.12        3.57      5.01 o
   1   1  13       83.85       73.37      5.58 o
   2   1  13        8.26        7.22      5.18 o
   3   1  13       11.76        9.39      3.87 o
   4   1  13       12.61        1.93      8.40 o
   5   1  13        3.10       -1.54      9.52 o
   6   1  13       32.72       22.95      9.36 o
   7   1  13       10.75       -1.90     11.06 o
   8   1  13        0.37       -6.72     13.75 o
   9   1  13        2.73       10.77     15.38 o
 -14   2  13        0.81       -6.19     20.82 o
 -13   2  13        0.09       16.38     18.79 o
 -12   2  13        0.72       -1.60     31.71 o
 -11   2  13       10.06       28.95     16.74 o
 -10   2  13        4.11       20.84     21.78 o
  -9   2  13       21.36       27.47      9.39 o
  -8   2  13       50.55       76.05      9.93 o
  -7   2  13       39.51       37.50      8.79 o
  -6   2  13      230.08      238.20     12.14 o
  -5   2  13      129.08      129.23     12.20 o
  -4   2  13       11.81        2.13      6.61 o
  -3   2  13        2.21        1.93      6.19 o
  -2   2  13       81.60       71.80      7.20 o
  -1   2  13       46.35       43.27      9.61 o
   0   2  13      133.09       97.33      8.84 o
   1   2  13       96.37      106.26      7.85 o
   2   2  13        2.84       -1.67      5.60 o
   3   2  13       56.02       47.02      5.63 o
   4   2  13      100.48       82.94      9.03 o
   5   2  13       30.32       22.66      5.30 o
   6   2  13       40.38       25.99     12.33 o
   7   2  13       14.45        5.70     12.82 o
   8   2  13        0.82        5.39     13.91 o
   9   2  13       26.83       11.81     18.50 o
 -14   3  13       10.01      -30.11     30.11 o
 -13   3  13        0.36       16.10     19.33 o
 -12   3  13        2.93      -18.26     18.26 o
 -11   3  13       33.16       64.30     19.22 o
 -10   3  13        0.29       -2.54     22.42 o
  -9   3  13      162.21      144.30     13.31 o
  -8   3  13       76.35       65.59      9.83 o
  -7   3  13       33.73       24.52      8.73 o
  -6   3  13      148.35      143.86     10.32 o
  -5   3  13       71.27       67.83      8.37 o
  -4   3  13     1101.12     1038.94     29.70 o
  -3   3  13       92.38      105.58      8.26 o
  -2   3  13       37.75       31.43      6.57 o
  -1   3  13        1.00       -9.33      9.33 o
   0   3  13       25.45       34.56      6.86 o
   1   3  13       72.20       69.92      7.54 o
   2   3  13      111.12       96.28      7.41 o
   3   3  13      138.04      145.95      8.37 o
   4   3  13       89.82       95.61      7.49 o
   5   3  13      160.65      162.49     10.25 o
   6   3  13        0.94       -0.53     13.57 o
   7   3  13        8.49        7.92     15.45 o
   8   3  13       29.39       51.00     17.39 o
   9   3  13        8.60       -0.11     17.27 o
 -14   4  13        3.91      -30.11     30.11 o
 -13   4  13        3.38      -28.82     28.82 o
 -12   4  13       12.17        9.28     18.76 o
 -11   4  13        9.20       11.76     17.05 o
 -10   4  13       18.66        6.33     16.53 o
  -9   4  13      125.43      115.46     13.71 o
  -8   4  13      136.26      132.16     11.22 o
  -7   4  13        8.87        6.37      8.52 o
  -6   4  13        4.93        3.57      7.49 o
  -5   4  13       89.38       77.52      8.63 o
  -4   4  13       82.73       84.92      8.73 o
  -3   4  13        6.31       -1.92      6.83 o
  -2   4  13      228.14      236.87     13.25 o
  -1   4  13        0.20       -7.65      7.65 o
   0   4  13       62.27       41.72      7.81 o
   1   4  13       46.28       42.76      7.00 o
   2   4  13       68.08       52.28      8.22 o
   3   4  13        0.96        1.34      6.44 o
   4   4  13      107.53      104.88     19.05 o
   5   4  13        6.11        8.61      7.80 o
   6   4  13        1.04      -13.94     13.94 o
   7   4  13        2.81       -3.13     15.80 o
   8   4  13        5.60       15.31     17.15 o
   9   4  13        0.25      -14.50     17.63 o
 -13   5  13       15.40      -22.42     29.47 o
 -12   5  13        3.91       -1.28     25.62 o
 -11   5  13        0.93       42.96     19.54 o
 -10   5  13       29.98       63.62     17.05 o
  -9   5  13       29.18       14.98     25.94 o
  -8   5  13        2.29       -7.16     12.02 o
  -7   5  13        1.75        1.60      8.89 o
  -6   5  13       43.17       56.96      8.97 o
  -5   5  13       40.41       33.95      8.10 o
  -4   5  13      125.69      109.33     12.61 o
  -3   5  13      206.31      210.72     13.22 o
  -2   5  13      226.20      245.02     13.43 o
  -1   5  13       25.94       15.09      8.10 o
   0   5  13       21.52       25.30      7.69 o
   1   5  13       35.12       47.67      7.70 o
   2   5  13        8.32       21.27      7.00 o
   3   5  13       22.92       22.46      8.31 o
   4   5  13       32.02       45.23      9.52 o
   5   5  13       81.71       86.19     15.55 o
   6   5  13       27.79       41.62     16.32 o
   7   5  13        2.92        7.11     31.42 o
   8   5  13       12.95       17.51     17.93 o
 -13   6  13       12.43      -29.47     29.47 o
 -12   6  13       19.05       21.14     26.90 o
 -11   6  13       18.06       -4.11     17.68 o
 -10   6  13       17.02        4.38     16.07 o
  -9   6  13       21.87       18.90     28.50 o
  -8   6  13       42.46       44.52     10.19 o
  -7   6  13       29.08       36.19      9.99 o
  -6   6  13        0.29       -7.40      8.76 o
  -5   6  13        1.01        5.67      8.47 o
  -4   6  13        1.24       -7.62     11.54 o
  -3   6  13        9.42       22.40      9.69 o
  -2   6  13        3.44        3.32      9.22 o
  -1   6  13        4.74       14.02      8.88 o
   0   6  13       15.14        8.29      7.26 o
   1   6  13      122.59      112.26      9.75 o
   2   6  13        0.22       -9.12      9.12 o
   3   6  13        1.58        5.91     15.44 o
   4   6  13        2.67        8.82     14.17 o
   5   6  13        0.32      -11.19     14.59 o
   6   6  13        0.20        4.12     16.18 o
   7   6  13       15.99       15.64     17.38 o
   8   6  13        0.44        9.02     18.40 o
 -12   7  13        7.70       39.71     32.67 o
 -11   7  13        4.11       30.11     26.90 o
 -10   7  13       13.62       -0.81     17.78 o
  -9   7  13        5.61       -3.23     16.94 o
  -8   7  13       31.57       50.02     24.66 o
  -7   7  13       45.39       57.54     10.72 o
  -6   7  13        8.18        1.60      9.22 o
  -5   7  13       46.40       66.73     10.88 o
  -4   7  13       78.09       83.07     11.64 o
  -3   7  13      231.36      269.43     14.99 o
  -2   7  13        5.00        3.27      9.14 o
  -1   7  13       55.38       37.80      8.07 o
   0   7  13      165.37      167.26     13.04 o
   1   7  13       12.22        9.55     10.18 o
   2   7  13        1.49       -4.78     18.90 o
   3   7  13       25.18       36.28     13.86 o
   4   7  13      153.63      182.44     18.23 o
   5   7  13       19.76       35.04     16.25 o
   6   7  13        5.33       -4.06     16.50 o
   7   7  13        3.04        6.20     18.24 o
   8   7  13       43.35       61.17     45.80 o
 -12   8  13       10.25       -6.41     32.67 o
 -11   8  13       19.87       11.53     30.75 o
 -10   8  13       12.98       -5.76     24.98 o
  -9   8  13       16.27       35.46     18.26 o
  -8   8  13       18.28       40.73     16.76 o
  -7   8  13       37.35       46.04     11.18 o
  -6   8  13        7.47        0.89      9.53 o
  -5   8  13       41.74       45.89      9.83 o
  -4   8  13       48.36       32.80     11.19 o
  -3   8  13       85.76       90.74     12.08 o
  -2   8  13      190.57      209.34     12.67 o
  -1   8  13       20.24       14.81      9.24 o
   0   8  13       22.85       19.81     10.83 o
   1   8  13        0.01       -7.37     16.31 o
   2   8  13        8.43      -10.66     16.62 o
   3   8  13       41.43       40.66     15.18 o
   4   8  13       26.64       46.01     16.13 o
   5   8  13       10.61        1.26     16.42 o
   6   8  13        6.52      -17.28     17.28 o
   7   8  13       35.15       28.05     19.77 o
 -11   9  13        4.39      -30.75     30.75 o
 -10   9  13        0.20       12.17     30.11 o
  -9   9  13       19.21       30.11     27.54 o
  -8   9  13       15.79       20.07     17.85 o
  -7   9  13        8.33        2.73     16.53 o
  -6   9  13        4.25       11.20     10.37 o
  -5   9  13       69.22       99.60     18.49 o
  -4   9  13       67.44       82.60     14.65 o
  -3   9  13       62.92       77.88     15.04 o
  -2   9  13        2.66       15.57      9.95 o
  -1   9  13       80.63      110.43     19.41 o
   0   9  13       66.44       69.52     19.15 o
   1   9  13        1.46      -16.44     16.44 o
   2   9  13       24.85       33.27     19.25 o
   3   9  13       27.82       39.36     19.79 o
   4   9  13       91.84       93.34     17.97 o
   5   9  13       32.58       67.21     19.01 o
   6   9  13        9.83       30.33     19.85 o
 -10  10  13        1.65      -12.81     30.11 o
  -9  10  13        1.59       -1.92     28.82 o
  -8  10  13       13.84       -6.41     26.26 o
  -7  10  13       14.74       37.90     21.14 o
  -6  10  13       14.24       58.11     13.89 o
  -5  10  13       15.50       41.47     12.59 o
  -4  10  13       85.57      111.66     19.86 o
  -3  10  13       56.57       56.02     16.49 o
  -2  10  13       13.08        7.00     16.87 o
  -1  10  13        3.76       29.47     18.88 o
   0  10  13        3.57       16.16     18.50 o
   1  10  13        0.21      -18.24     18.24 o
   2  10  13        1.45      -15.71     22.10 o
   3  10  13       17.16        4.65     26.90 o
   4  10  13        1.36       26.34     22.59 o
   5  10  13        9.91      -17.63     17.63 o
  -9  11  13       15.14        8.33     32.67 o
  -8  11  13        9.39       15.37     28.18 o
  -7  11  13       13.73        0.64     25.62 o
  -6  11  13       13.66       -3.90     16.74 o
  -5  11  13        4.28        8.53     16.53 o
  -4  11  13        0.71       -4.97     21.78 o
  -3  11  13        4.02       14.73     24.98 o
  -2  11  13        8.11        0.00     19.33 o
  -1  11  13       26.93       41.02     19.67 o
   0  11  13       36.36       70.70     20.97 o
   1  11  13       45.45       49.66     21.06 o
   2  11  13       25.77       45.34     21.61 o
   3  11  13       14.01       30.65     35.23 o
   4  11  13        1.34      -22.63     22.63 o
  -8  12  13        4.27        1.28     31.39 o
  -7  12  13        8.61      -28.18     28.18 o
  -6  12  13       10.70       17.94     26.90 o
  -5  12  13        0.21       -0.96     17.66 o
  -4  12  13        2.36        8.97     26.26 o
  -3  12  13        3.00       20.50     26.26 o
  -2  12  13        0.42       -3.32     20.31 o
  -1  12  13        0.14       -7.96     20.06 o
   0  12  13        1.09        4.70     20.31 o
   1  12  13        0.68        8.02     21.43 o
   2  12  13        0.17      -22.14     22.14 o
   3  12  13        6.19        8.99     23.05 o
  -6  13  13        0.99       -9.61     27.54 o
  -4  13  13       30.42       37.79     30.11 o
  -3  13  13        0.21       16.65     27.54 o
  -2  13  13        1.50        8.53     22.16 o
  -1  13  13        9.39       20.36     21.61 o
   0  13  13        6.67       -1.71     21.69 o
   1  13  13        3.26        2.04     24.60 o
 -14   0  14      146.75      157.58     33.95 o
 -13   0  14       11.01       74.94     30.11 o
 -12   0  14       39.46       56.37     27.54 o
 -11   0  14      129.45      155.65     28.82 o
 -10   0  14       96.39       92.88     24.98 o
  -9   0  14      252.93      234.87     18.79 o
  -8   0  14       97.30       97.49     14.02 o
  -7   0  14      469.79      499.33     31.07 o
  -6   0  14      444.12      481.16     25.81 o
  -5   0  14      234.80      244.46     17.14 o
  -4   0  14       26.85       23.88      9.84 o
  -3   0  14       38.91       50.52     10.07 o
  -2   0  14      110.93      101.52     11.49 o
  -1   0  14      210.48      212.88     14.30 o
   0   0  14       78.48      112.59     10.38 o
   1   0  14      125.76      159.50     12.17 o
   2   0  14       88.33       91.69      9.17 o
   3   0  14       21.17       26.58     12.02 o
   4   0  14       97.33      118.59     13.27 o
   5   0  14      157.56      203.88     16.12 o
   6   0  14        6.38       28.16     15.02 o
   7   0  14        0.21       -9.21     20.43 o
   8   0  14       27.10        8.38     26.26 o
 -14   1  14        0.83      -21.03     21.03 o
 -13   1  14       89.10       95.87     22.42 o
 -12   1  14        1.55      -18.58     18.58 o
 -11   1  14        3.17       18.30     18.10 o
 -10   1  14        6.74       13.12     23.70 o
  -9   1  14       33.27       29.64      9.99 o
  -8   1  14        4.27        2.15      9.43 o
  -7   1  14      205.15      205.33     11.99 o
  -6   1  14        5.25       15.62      8.23 o
  -5   1  14      319.32      292.51     13.15 o
  -4   1  14       86.02       65.32      7.83 o
  -3   1  14      129.83      115.47      8.40 o
  -2   1  14      158.07      149.23      9.03 o
  -1   1  14      409.26      372.64     13.69 o
   0   1  14      200.50      200.52      9.54 o
   1   1  14      498.08      474.82     15.77 o
   2   1  14      111.26      123.09      9.17 o
   3   1  14      164.73      183.89      9.81 o
   4   1  14      222.65      253.18     12.37 o
   5   1  14       95.52      116.92     11.62 o
   6   1  14       32.70       41.73     11.30 o
   7   1  14      141.69      154.99     14.23 o
   8   1  14       79.89       64.50     15.71 o
 -14   2  14       72.24       73.00     23.06 o
 -13   2  14       90.91      135.35     23.10 o
 -12   2  14       21.03       -4.25     18.69 o
 -11   2  14      107.53      125.94     39.07 o
 -10   2  14       48.95       65.31     16.31 o
  -9   2  14       88.47       95.29     10.84 o
  -8   2  14      113.14      129.77     11.40 o
  -7   2  14       67.53       71.78      9.73 o
  -6   2  14     1241.07     1196.65     34.25 o
  -5   2  14      498.51      533.47     18.57 o
  -4   2  14        3.16        0.55      7.40 o
  -3   2  14      397.61      421.27     15.92 o
  -2   2  14      165.11      188.71      9.72 o
  -1   2  14       55.28       62.76      7.23 o
   0   2  14        8.03       24.18      6.26 o
   1   2  14      112.95      114.28      9.37 o
   2   2  14      168.85      182.27     11.06 o
   3   2  14       27.89       38.95      7.10 o
   4   2  14       30.79       50.78      9.17 o
   5   2  14        1.57       11.48     11.88 o
   6   2  14        1.44      -12.21     12.21 o
   7   2  14        1.77      -10.99     11.78 o
   8   2  14        2.08        0.34     12.75 o
 -13   3  14       46.76       50.28     25.94 o
 -12   3  14       45.40       47.57     19.91 o
 -11   3  14       15.57       -0.33     19.86 o
 -10   3  14        1.23      -14.69     18.90 o
  -9   3  14       11.63        0.31     11.09 o
  -8   3  14        5.66       13.47      9.57 o
  -7   3  14       13.41       11.55      8.58 o
  -6   3  14      207.81      201.56     12.11 o
  -5   3  14        1.96       -0.91      7.27 o
  -4   3  14       11.04       12.14      7.40 o
  -3   3  14      299.29      314.27     13.42 o
  -2   3  14       27.97       29.61      7.86 o
  -1   3  14      158.96      151.97     11.17 o
   0   3  14      296.19      282.65     14.59 o
   1   3  14      236.65      200.01     11.64 o
   2   3  14      354.68      330.71     15.24 o
   3   3  14       14.41       13.91      7.95 o
   4   3  14       78.54      100.16      9.05 o
   5   3  14      117.81      123.39     15.97 o
   6   3  14       42.68       44.81     15.20 o
   7   3  14      120.43      125.24     17.85 o
   8   3  14       52.85       29.65     17.90 o
 -13   4  14       10.44        1.33     20.61 o
 -12   4  14       10.21      -16.17     19.67 o
 -11   4  14       12.44       16.05     18.05 o
 -10   4  14       59.51       76.89     19.01 o
  -9   4  14      229.12      243.11     16.87 o
  -8   4  14       63.42       79.00     10.59 o
  -7   4  14      186.15      181.51     11.99 o
  -6   4  14      172.38      168.82     11.40 o
  -5   4  14       73.11       81.70      8.92 o
  -4   4  14      413.82      385.78     15.45 o
  -3   4  14      192.06      209.51     13.96 o
  -2   4  14      227.11      235.88     15.51 o
  -1   4  14      191.15      187.07     11.96 o
   0   4  14      119.00      150.08     22.69 o
   1   4  14       38.30       38.18      8.56 o
   2   4  14       23.22       19.20      7.62 o
   3   4  14        4.61       -2.93      8.53 o
   4   4  14        1.15       -8.19     11.16 o
   5   4  14       19.64       18.23     14.76 o
   6   4  14        1.36        3.56     15.67 o
   7   4  14        0.37       -3.44     18.47 o
   8   4  14        9.40       20.68     25.71 o
 -13   5  14       19.72      -26.90     31.39 o
 -12   5  14        5.56        9.33     19.01 o
 -11   5  14        4.39      -17.40     17.40 o
 -10   5  14       13.93       15.41     17.85 o
  -9   5  14        8.75       16.73     16.29 o
  -8   5  14        4.72       11.43      9.92 o
  -7   5  14        0.94       -0.03      8.79 o
  -6   5  14       19.01       20.64      9.18 o
  -5   5  14        0.30        1.49      8.25 o
  -4   5  14      163.01      148.79     10.47 o
  -3   5  14      122.25      109.52      9.54 o
  -2   5  14       69.30       81.04     10.52 o
  -1   5  14      111.24      123.42     11.10 o
   0   5  14       21.54       23.62      8.66 o
   1   5  14       38.23       46.44      9.40 o
   2   5  14       53.39       49.03      9.75 o
   3   5  14       13.49       33.95     25.62 o
   4   5  14      186.89      137.82     21.23 o
   5   5  14       79.97       99.32     16.69 o
   6   5  14       98.53       74.68     17.66 o
   7   5  14       21.34       20.02     17.39 o
   8   5  14        1.53      -18.44     23.95 o
 -13   6  14        1.01      -17.29     32.67 o
 -12   6  14        8.66       11.53     26.90 o
 -11   6  14       48.60       41.98     19.15 o
 -10   6  14       55.85       53.54     19.67 o
  -9   6  14       57.02       69.72     18.24 o
  -8   6  14       58.79       86.85     11.52 o
  -7   6  14       22.79       23.34     10.24 o
  -6   6  14      136.67      146.49     11.53 o
  -5   6  14       24.83        8.99      9.12 o
  -4   6  14       47.93       48.67      9.17 o
  -3   6  14      136.58      156.21     12.49 o
  -2   6  14      113.96      106.54     11.54 o
  -1   6  14       57.95       71.54     10.53 o
   0   6  14       22.78       24.82     12.27 o
   1   6  14       56.73       88.89     15.82 o
   2   6  14       66.68       87.68     18.90 o
   3   6  14        7.69      -11.83     17.65 o
   4   6  14        0.31       -5.50     18.31 o
   5   6  14        0.37        5.77     19.63 o
   6   6  14        4.00      -11.61     20.36 o
   7   6  14        2.09      -17.33     17.33 o
 -12   7  14        3.79       -7.69     31.39 o
 -11   7  14        2.63      -18.58     28.18 o
 -10   7  14       24.22        1.32     29.79 o
  -9   7  14        1.52        0.77     17.65 o
  -8   7  14        4.89       -0.71     13.17 o
  -7   7  14        0.14        5.23     10.07 o
  -6   7  14        0.54        4.33      9.89 o
  -5   7  14        3.36       -2.28      9.25 o
  -4   7  14       84.84       93.33     12.31 o
  -3   7  14       16.33        3.19     10.87 o
  -2   7  14       74.97       63.97     11.40 o
  -1   7  14       30.96       39.81     10.59 o
   0   7  14       64.33      115.94     26.26 o
   1   7  14       20.51        4.65     36.51 o
   2   7  14       56.22       45.05     18.76 o
   3   7  14        9.24       -0.25     19.25 o
   4   7  14       88.55       56.58     22.42 o
   5   7  14       18.06       14.36     27.22 o
   6   7  14        6.17       11.80     17.85 o
   7   7  14       18.27       19.81     19.51 o
 -11   8  14       61.59       28.18     32.03 o
 -10   8  14       13.12       20.50     29.47 o
  -9   8  14       10.50      -14.36     18.58 o
  -8   8  14       57.46      103.49     41.00 o
  -7   8  14        9.48        5.64     10.92 o
  -6   8  14       18.65       37.31     10.82 o
  -5   8  14        1.57       -3.26      9.42 o
  -4   8  14       24.99       29.71     12.59 o
  -3   8  14       75.86       71.02     12.23 o
  -2   8  14        0.59      -11.23     25.62 o
  -1   8  14       19.03        5.76     23.70 o
   0   8  14       21.52       30.11     21.78 o
   1   8  14        9.95       24.89     18.34 o
   2   8  14       19.31       39.68     24.02 o
   3   8  14       12.01        1.58     19.25 o
   4   8  14        8.92        4.18     20.32 o
   5   8  14        4.77       -7.64     22.52 o
   6   8  14        1.29       -4.75     23.05 o
 -11   9  14        2.10        1.28     32.03 o
 -10   9  14       13.31       48.04     30.75 o
  -9   9  14        0.04       12.81     27.54 o
  -8   9  14       19.07       19.01     17.78 o
  -7   9  14        4.26      -16.07     16.07 o
  -6   9  14        2.41       -6.89     12.33 o
  -5   9  14        0.48       20.27     25.94 o
  -4   9  14       38.25       68.39     16.98 o
  -3   9  14        4.32       -7.99     15.32 o
  -2   9  14       33.27        5.51     15.39 o
  -1   9  14       18.95       16.65     23.70 o
   0   9  14       57.15       55.09     26.90 o
   1   9  14       17.19        6.09     19.21 o
   2   9  14        9.66        8.46     23.06 o
   3   9  14        8.15       35.33     20.97 o
   4   9  14       22.89        5.41     20.01 o
   5   9  14        8.40       32.84     23.50 o
 -10  10  14        4.49       22.42     32.03 o
  -9  10  14       15.92       39.07     30.11 o
  -8  10  14        4.61      -25.62     25.62 o
  -7  10  14        2.18       -2.37     17.65 o
  -6  10  14        2.89       -0.32     17.85 o
  -5  10  14        0.27        8.93     16.87 o
  -4  10  14       10.70       -7.25     20.50 o
  -3  10  14       17.89       11.71     17.05 o
  -2  10  14        3.55       -1.92     24.98 o
  -1  10  14       65.95       51.24     26.90 o
   0  10  14        9.81        8.44     19.87 o
   1  10  14        0.09        0.13     34.27 o
   2  10  14        0.27      -19.18     20.15 o
   3  10  14        1.41       -3.28     32.03 o
   4  10  14        0.33       16.47     23.50 o
  -8  11  14        9.31      -12.81     26.90 o
  -7  11  14        0.63      -24.98     24.98 o
  -6  11  14        0.01        7.42     23.06 o
  -5  11  14        0.93      -13.99     16.69 o
  -4  11  14        2.97       -1.28     27.54 o
  -3  11  14        0.12      -10.25     25.62 o
  -2  11  14        0.24       40.35     28.18 o
  -1  11  14        0.24       24.98     28.18 o
   0  11  14        0.96        1.89     21.52 o
   1  11  14        0.08      -10.44     21.52 o
   2  11  14        0.03        1.76     21.88 o
   3  11  14        3.35        4.23     24.61 o
  -7  12  14        1.76      -13.45     28.82 o
  -6  12  14        6.05       -2.56     25.62 o
  -5  12  14        1.84        4.48     26.90 o
  -4  12  14       11.22       29.47     28.18 o
  -3  12  14       15.48        1.92     26.90 o
  -2  12  14        0.19       18.58     28.82 o
  -1  12  14        2.30       11.53     28.18 o
   0  12  14        0.22       -0.59     36.19 o
   1  12  14        0.02       -6.07     21.88 o
  -3  13  14        3.51       62.77     32.67 o
 -13   1  15        2.45      -16.95     19.70 o
 -12   1  15        7.84       24.66     24.02 o
 -11   1  15        5.67      -16.74     16.74 o
 -10   1  15        8.49        0.51     16.53 o
  -9   1  15       12.96        6.62     12.02 o
  -8   1  15        1.75        1.60      9.50 o
  -7   1  15       59.78       47.33      9.23 o
  -6   1  15        1.92       -5.51      8.38 o
  -5   1  15      172.90      156.13     10.76 o
  -4   1  15        3.16       -5.67      7.95 o
  -3   1  15       29.12       27.18      7.23 o
  -2   1  15       20.86       23.48      6.89 o
  -1   1  15        0.91       -0.92      6.46 o
   0   1  15       30.93       29.43      6.64 o
   1   1  15        0.02       -5.67      5.67 o
   2   1  15        0.03       -1.50      5.37 o
   3   1  15        4.13        5.38      6.10 o
   4   1  15       13.73       19.27     14.47 o
   5   1  15        0.02        6.90     12.40 o
   6   1  15        3.70      -10.39     13.03 o
   7   1  15        0.11       -3.72     12.30 o
   8   1  15        0.02      -10.86     15.94 o
 -13   2  15        1.93       -0.59     20.06 o
 -12   2  15        0.06        4.32     18.76 o
 -11   2  15       13.84       17.98     18.05 o
 -10   2  15        0.83      -11.91     15.78 o
  -9   2  15        0.08       -9.60      9.60 o
  -8   2  15        9.34       12.40     11.65 o
  -7   2  15        1.06        4.87      8.86 o
  -6   2  15       19.04       21.64      8.64 o
  -5   2  15       71.18       63.43      9.98 o
  -4   2  15       52.17       57.61      8.46 o
  -3   2  15      259.62      254.18     11.89 o
  -2   2  15       19.36       12.94      7.15 o
  -1   2  15        3.22       -0.02      6.43 o
   0   2  15       25.46       31.37      6.79 o
   1   2  15        1.06        2.30      6.15 o
   2   2  15       29.49       39.07      7.96 o
   3   2  15      210.38      209.14     12.85 o
   4   2  15        0.68        6.83      6.81 o
   5   2  15        1.27        8.23     18.79 o
   6   2  15        3.42        9.80     13.15 o
   7   2  15        3.79        4.64     12.86 o
 -13   3  15        2.41      -12.12     20.70 o
 -12   3  15        3.78       -6.36     24.02 o
 -11   3  15        1.81       -8.83     16.74 o
 -10   3  15        9.69       35.29     18.10 o
  -9   3  15        3.26        3.02     10.08 o
  -8   3  15        9.50       10.97     10.14 o
  -7   3  15        7.93       11.33      8.91 o
  -6   3  15       74.34       78.61      9.89 o
  -5   3  15        0.03        1.27      7.88 o
  -4   3  15        0.07       -1.61      7.75 o
  -3   3  15       78.53       87.83      8.81 o
  -2   3  15       40.73       54.41      7.95 o
  -1   3  15       17.71       10.27      7.09 o
   0   3  15       43.72       38.23      9.12 o
   1   3  15       24.15       13.98      8.16 o
   2   3  15        2.78       -4.95     21.40 o
   3   3  15        6.57       11.89      7.96 o
   4   3  15      126.98      113.38     26.26 o
   5   3  15        2.61       -3.20     28.18 o
   6   3  15        0.40       -5.85     30.75 o
   7   3  15        1.44       -5.49     17.61 o
 -13   4  15       18.72       17.86     50.92 o
 -12   4  15        1.31       -0.65     27.86 o
 -11   4  15        8.77       10.30     19.25 o
 -10   4  15       22.59       35.09     30.43 o
  -9   4  15       42.57       43.78     13.59 o
  -8   4  15        2.66        7.47      9.98 o
  -7   4  15        0.81       17.80      9.54 o
  -6   4  15       42.67       58.03     10.05 o
  -5   4  15      120.98      141.27     10.74 o
  -4   4  15       21.83        8.04      8.08 o
  -3   4  15       24.99       12.75      7.77 o
  -2   4  15       31.87       33.79      7.93 o
  -1   4  15        0.80        5.99      9.04 o
   0   4  15      103.41      100.74     10.80 o
   1   4  15       17.68       24.60      8.90 o
   2   4  15       19.30       33.61     14.47 o
   3   4  15       16.36      -17.94     21.78 o
   4   4  15        4.43      -17.29     24.34 o
   5   4  15        0.11       -0.38     21.78 o
   6   4  15        4.89      -15.86     20.14 o
   7   4  15        0.23       -9.24     21.16 o
 -12   5  15        0.40      -10.34     25.94 o
 -11   5  15        8.32       24.15     23.70 o
 -10   5  15        0.06        3.78     28.50 o
  -9   5  15        4.27       18.23     17.40 o
  -8   5  15       20.29        8.24     10.53 o
  -7   5  15        9.96       -0.98      9.62 o
  -6   5  15        5.26        7.66      9.29 o
  -5   5  15       25.94        9.80      9.13 o
  -4   5  15       11.49       17.73      8.60 o
  -3   5  15        1.60       -3.53      8.09 o
  -2   5  15        6.36        9.96      9.35 o
  -1   5  15        0.73       -1.27      8.84 o
   0   5  15       23.39       22.31      9.80 o
   1   5  15       12.43        9.65     13.76 o
   2   5  15       45.02       28.18     23.70 o
   3   5  15       16.53       24.98     26.26 o
   4   5  15        7.47      -16.72     18.96 o
   5   5  15       32.99       10.10     20.60 o
   6   5  15        7.44       18.95     21.97 o
   7   5  15        5.90        5.70     22.52 o
 -12   6  15       34.44       42.28     33.31 o
 -11   6  15        5.90       14.76     19.21 o
 -10   6  15       31.30        7.52     19.46 o
  -9   6  15        8.49      -15.70     17.40 o
  -8   6  15       18.02        2.83     10.62 o
  -7   6  15        3.02       11.29     10.16 o
  -6   6  15        3.31       -7.96      9.08 o
  -5   6  15       24.25       15.50      8.89 o
  -4   6  15       14.50       10.47      9.05 o
  -3   6  15       24.43       39.31     10.97 o
  -2   6  15        4.05        2.37     10.40 o
  -1   6  15        1.50       -7.71     13.77 o
   0   6  15       10.68       27.89     14.76 o
   1   6  15       31.19       64.70     26.26 o
   2   6  15       33.62        1.28     24.34 o
   3   6  15       17.98       21.14     26.90 o
   4   6  15       34.66       39.80     20.37 o
   5   6  15       13.08       -3.81     34.91 o
   6   6  15        0.37       -2.00     22.14 o
 -11   7  15        9.34       25.62     32.03 o
 -10   7  15        1.21       12.54     19.91 o
  -9   7  15        3.92       14.07     18.31 o
  -8   7  15        0.19       11.66     13.82 o
  -7   7  15        1.02      -10.28     10.69 o
  -6   7  15        5.12       -8.06     10.05 o
  -5   7  15        0.29        4.28      9.60 o
  -4   7  15       13.51       11.59     22.74 o
  -3   7  15       12.62       -4.75     15.22 o
  -2   7  15        0.39       -6.48     16.33 o
  -1   7  15        0.98      -14.59     14.59 o
   0   7  15       84.99       76.87     26.26 o
   1   7  15       13.86        3.84     21.78 o
   2   7  15        0.24        9.61     26.90 o
   3   7  15       40.37       13.45     27.54 o
   4   7  15        7.57       14.29     27.54 o
   5   7  15       14.96       35.36     22.93 o
   6   7  15        0.55       44.49     23.99 o
 -11   8  15        8.16       28.82     32.03 o
 -10   8  15        2.25        7.69     29.47 o
  -9   8  15        4.52        5.40     18.69 o
  -8   8  15       35.57       51.20     19.46 o
  -7   8  15       15.78       24.55     16.98 o
  -6   8  15       21.04       12.91     30.43 o
  -5   8  15       22.29        6.41     16.76 o
  -4   8  15        2.34       -9.87     15.96 o
  -3   8  15       24.03       27.86     15.40 o
  -2   8  15       83.57      111.65     25.94 o
  -1   8  15        2.37      -14.73     24.98 o
   0   8  15       20.24       67.90     24.34 o
   1   8  15       59.84       73.66     29.47 o
   2   8  15        0.99      -22.42     22.42 o
   3   8  15       20.70       33.31     28.82 o
   4   8  15        5.82       10.55     21.69 o
   5   8  15        5.38       31.34     23.30 o
 -10   9  15        5.44       30.11     31.39 o
  -9   9  15        4.00      -28.82     28.82 o
  -8   9  15       13.53        2.83     19.25 o
  -7   9  15        2.31        2.06     18.31 o
  -6   9  15        1.73       -1.31     17.89 o
  -5   9  15        0.37       -3.61     16.93 o
  -4   9  15       24.91       23.03     16.62 o
  -3   9  15       14.80       15.23     16.69 o
  -2   9  15        1.84       -2.56     24.98 o
  -1   9  15        5.99      -22.42     24.34 o
   0   9  15       12.69       -2.56     26.26 o
   1   9  15        0.39      -26.26     26.26 o
   2   9  15        3.82       26.90     29.47 o
   3   9  15       10.57       28.82     30.11 o
   4   9  15        0.21      -16.97     22.19 o
  -9  10  15        0.82       28.18     29.47 o
  -8  10  15       28.75       -4.48     30.11 o
  -7  10  15        5.36       -1.96     22.42 o
  -6  10  15       23.90       15.68     18.96 o
  -5  10  15       24.03       18.49     36.83 o
  -4  10  15       21.56       33.81     18.05 o
  -3  10  15       33.67        6.41     26.26 o
  -2  10  15        2.29       17.29     26.26 o
  -1  10  15       13.90      -17.29     28.18 o
   0  10  15       10.27       80.71     30.11 o
   1  10  15        0.14        3.84     29.47 o
   2  10  15        0.51       -8.97     30.11 o
   3  10  15        4.55       10.25     32.03 o
  -7  11  15        0.12       12.81     26.90 o
  -6  11  15        8.83       -7.10     18.76 o
  -5  11  15        0.48      -11.01     18.31 o
  -4  11  15        3.44      -26.26     26.26 o
  -3  11  15        0.30      -26.26     26.26 o
  -2  11  15        2.04      -30.11     30.11 o
  -1  11  15        4.44       64.70     30.11 o
   0  11  15        3.82       35.23     29.47 o
   1  11  15        4.33       12.81     30.75 o
  -5  12  15       11.08       51.24     29.47 o
  -4  12  15        1.56       -7.05     28.82 o
  -3  12  15        2.04        4.73     20.82 o
  -2  12  15        0.71      -27.54     29.47 o
  -1  12  15        0.27       -8.33     30.11 o
 -13   0  16        2.83        5.12     30.11 o
 -12   0  16        2.29      -25.62     25.62 o
 -11   0  16       43.96       24.34     26.26 o
 -10   0  16        8.83        4.48     24.34 o
  -9   0  16        2.08       -9.32     14.01 o
  -8   0  16      122.48      117.43     32.03 o
  -7   0  16      101.86       91.23     15.68 o
  -6   0  16       61.84       54.22     12.90 o
  -5   0  16       12.22       -8.03     11.25 o
  -4   0  16      282.63      277.77     18.93 o
  -3   0  16      126.30      140.82     13.97 o
  -2   0  16      131.10      146.15     26.58 o
  -1   0  16       24.39       19.44     10.46 o
   0   0  16      125.70      123.07     12.51 o
   1   0  16      229.10      218.55     14.92 o
   2   0  16       67.18       63.00     10.89 o
   3   0  16      175.22      183.20     26.90 o
   4   0  16      140.52      185.76     26.90 o
   5   0  16       58.38       53.81     25.62 o
 -13   1  16       14.94       35.21     21.96 o
 -12   1  16       15.64       26.41     20.12 o
 -11   1  16        8.25       18.37     18.55 o
 -10   1  16       41.67       38.73     18.34 o
  -9   1  16       20.02       23.66      9.95 o
  -8   1  16       32.14       29.23      9.99 o
  -7   1  16       45.53       34.66     10.21 o
  -6   1  16       41.34       33.41      9.34 o
  -5   1  16       42.61       39.08      9.11 o
  -4   1  16        1.54       -3.66      7.99 o
  -3   1  16        6.08       12.34      7.81 o
  -2   1  16       54.86       63.83      8.36 o
  -1   1  16        0.04        0.83      6.90 o
   0   1  16       64.87       55.17      9.99 o
   1   1  16       29.78       32.68      6.97 o
   2   1  16       11.46       16.51     11.81 o
   3   1  16       19.32       35.87     16.49 o
   4   1  16       14.03        9.71     15.17 o
   5   1  16        1.28      -14.09     24.34 o
   6   1  16       42.82       44.20     28.82 o
 -13   2  16       17.54       -7.75     21.96 o
 -12   2  16        0.18       -1.42     22.42 o
 -11   2  16        6.19       -9.94     26.90 o
 -10   2  16       96.31      122.91     20.15 o
  -9   2  16        5.09        3.38     10.42 o
  -8   2  16       59.09       81.41     13.05 o
  -7   2  16        3.51       -5.87      9.29 o
  -6   2  16       74.30       61.26      9.82 o
  -5   2  16      307.69      311.70     18.31 o
  -4   2  16       31.39       41.39      8.57 o
  -3   2  16      293.35      298.29     15.19 o
  -2   2  16      337.73      344.49     14.64 o
  -1   2  16        3.74        2.64      7.30 o
   0   2  16       63.37       83.94      8.32 o
   1   2  16      129.40      139.57     11.78 o
   2   2  16       31.29       28.10     14.86 o
   3   2  16      178.60      192.62     19.67 o
   4   2  16       52.34       15.37     23.70 o
   5   2  16        6.93       23.06     25.62 o
   6   2  16       28.08       31.39     27.54 o
 -12   3  16       13.50        1.34     41.00 o
 -11   3  16       19.29       -9.49     19.46 o
 -10   3  16       11.35       -5.54     16.74 o
  -9   3  16       71.60       80.30     11.87 o
  -8   3  16       30.98       33.86     10.65 o
  -7   3  16        1.34       -5.50      9.62 o
  -6   3  16        1.75       -3.03      9.09 o
  -5   3  16        0.32        4.99      8.56 o
  -4   3  16       84.93       91.04      9.98 o
  -3   3  16        2.02        5.97      8.20 o
  -2   3  16        0.90        0.33      7.77 o
  -1   3  16       16.22        6.20      8.97 o
   0   3  16       36.54       35.23     14.04 o
   1   3  16        7.46      -14.41     14.41 o
   2   3  16       11.75       -2.97     22.74 o
   3   3  16       57.74       73.02     25.62 o
   4   3  16        4.81       29.47     24.98 o
   5   3  16        9.40        6.41     26.26 o
   6   3  16        9.81      -23.06     26.26 o
 -12   4  16        6.92       16.71     20.58 o
 -11   4  16        4.43      -19.46     19.46 o
 -10   4  16       12.51      -18.26     18.26 o
  -9   4  16       32.11       21.73     16.17 o
  -8   4  16        1.11        2.07     10.60 o
  -7   4  16      117.40      110.83     11.63 o
  -6   4  16       52.00       53.77     10.21 o
  -5   4  16      132.48      132.65     14.35 o
  -4   4  16      110.17      126.90     15.35 o
  -3   4  16       14.41       11.31      9.06 o
  -2   4  16      107.17      107.58     11.52 o
  -1   4  16       75.91      122.09     22.10 o
   0   4  16      117.18      127.22     22.74 o
   1   4  16       48.37       46.41     15.68 o
   2   4  16        8.46       16.01     24.34 o
   3   4  16       88.12       69.82     26.90 o
   4   4  16        8.64       19.86     26.90 o
   5   4  16        4.71      -26.90     26.90 o
   6   4  16       15.28      -26.90     26.90 o
 -12   5  16        7.65       12.14     21.43 o
 -11   5  16       30.88       34.46     35.55 o
 -10   5  16        9.69       34.07     19.46 o
  -9   5  16       35.62       12.12     18.05 o
  -8   5  16        0.70        6.68     13.18 o
  -7   5  16       19.17       20.44     12.57 o
  -6   5  16       51.25       52.06     12.91 o
  -5   5  16        0.16      -10.78     10.78 o
  -4   5  16       14.69       19.90     34.27 o
  -3   5  16        0.31      -10.55     14.47 o
  -2   5  16        2.86       -4.08     14.30 o
  -1   5  16        0.75       -3.00     15.50 o
   0   5  16        0.53        0.36     14.26 o
   1   5  16        0.35        6.98     16.01 o
   2   5  16        0.87       -0.64     24.34 o
   3   5  16       30.24       65.34     27.54 o
   4   5  16        1.17       65.34     29.47 o
   5   5  16        8.54      -26.90     26.90 o
   6   5  16       13.25       29.47     30.11 o
 -11   6  16        2.61      -11.67     20.12 o
 -10   6  16        2.09      -10.43     18.79 o
  -9   6  16        2.08        5.25     19.25 o
  -8   6  16        8.09       15.78     18.55 o
  -7   6  16       78.32       57.78     18.34 o
  -6   6  16        1.76       -2.81     16.49 o
  -5   6  16       31.50       27.97     16.29 o
  -4   6  16        7.41      -15.05     15.05 o
  -3   6  16       26.55       42.68     16.65 o
  -2   6  16       72.82       48.42     16.76 o
  -1   6  16       12.39       13.09     15.08 o
   0   6  16       85.18      116.69     17.85 o
   1   6  16       47.01       49.96     26.26 o
   2   6  16        0.71      -24.98     26.26 o
   3   6  16       45.15       14.09     28.18 o
   4   6  16       10.29       -5.12     29.47 o
   5   6  16        6.40        1.28     28.82 o
 -11   7  16       24.13       45.79     22.42 o
 -10   7  16       21.63       34.84     20.78 o
  -9   7  16        9.68      -19.09     21.14 o
  -8   7  16        7.20      -14.92     42.28 o
  -7   7  16       19.62       41.00     18.57 o
  -6   7  16        8.29       12.47     17.19 o
  -5   7  16        0.11      -11.67     17.94 o
  -4   7  16       15.00       21.53     16.23 o
  -3   7  16        3.14       -0.67     15.54 o
  -2   7  16        3.26        9.72     16.14 o
  -1   7  16        0.17        3.44     15.70 o
   0   7  16        8.77       30.75     27.54 o
   1   7  16       28.53       18.58     27.54 o
   2   7  16        0.56      -27.54     27.54 o
   3   7  16       54.19       72.38     31.39 o
   4   7  16        1.12       31.39     31.39 o
   5   7  16        7.50       49.96     31.39 o
 -10   8  16        0.24        8.65     21.29 o
  -9   8  16        0.55       -3.20     28.50 o
  -8   8  16       12.78      -11.95     18.34 o
  -7   8  16        2.34       11.99     18.10 o
  -6   8  16       10.92        9.93     18.12 o
  -5   8  16       18.54       47.85     17.89 o
  -4   8  16       20.88       36.93     17.78 o
  -3   8  16        1.55      -16.42     16.42 o
  -2   8  16        1.20       26.67     16.16 o
  -1   8  16        9.32       25.62     27.54 o
   0   8  16       84.50       33.31     28.18 o
   1   8  16       10.59        8.33     28.82 o
   2   8  16        0.86       33.31     25.62 o
   3   8  16       23.23       16.65     29.47 o
   4   8  16        7.73       10.89     30.11 o
  -9   9  16        0.09      -20.15     20.15 o
  -8   9  16        2.22       13.57     19.46 o
  -7   9  16       25.50       11.95     19.33 o
  -6   9  16        1.38       32.00     19.25 o
  -5   9  16        0.28        1.25     18.05 o
  -4   9  16        0.91      -17.33     17.33 o
  -3   9  16       19.95       24.61     17.68 o
  -2   9  16        0.43      -26.90     26.90 o
  -1   9  16        2.71       43.56     28.82 o
   0   9  16       18.07       -1.92     28.82 o
   1   9  16        0.04      -11.53     28.82 o
   2   9  16        3.73       -5.76     30.11 o
   3   9  16        0.01      -19.86     30.75 o
  -8  10  16        4.50       10.18     47.72 o
  -7  10  16        0.80      -11.76     19.25 o
  -6  10  16        0.06      -35.87     35.87 o
  -5  10  16        0.83      -17.97     17.97 o
  -4  10  16        5.90       11.86     19.39 o
  -3  10  16        0.06        6.41     27.54 o
  -2  10  16        5.78       29.47     28.82 o
  -1  10  16       14.64      -29.47     29.47 o
   0  10  16        7.92       35.87     30.75 o
   1  10  16        0.42      -22.42     30.75 o
  -6  11  16        0.36      -18.96     18.96 o
  -5  11  16        1.12       -4.77     19.67 o
  -4  11  16        0.68       -0.64     29.47 o
  -3  11  16        3.11       41.00     32.67 o
  -2  11  16        0.53      -12.17     30.11 o
  -1  11  16        0.58       39.71     31.39 o
 -12   1  17        1.10      -19.22     20.38 o
 -11   1  17        5.17       -1.60     19.48 o
 -10   1  17       12.11       -3.80     18.10 o
  -9   1  17        0.59       -1.30     26.58 o
  -8   1  17        0.10       -5.12     16.76 o
  -7   1  17        0.01       -2.50     39.71 o
  -6   1  17        7.62       43.44     15.78 o
  -5   1  17        4.64       35.62     15.38 o
  -4   1  17       74.81       71.06     35.55 o
  -3   1  17        1.36       -6.72     14.02 o
  -2   1  17        3.46       -8.01     14.95 o
  -1   1  17        4.04       -2.88     14.95 o
   0   1  17       25.09       32.06     15.83 o
   1   1  17        0.64        7.01     16.07 o
   2   1  17        0.09      -16.65     18.58 o
   3   1  17        0.32       12.54     16.98 o
   4   1  17        3.44        6.73     17.21 o
   5   1  17        5.67       -5.76     25.62 o
   6   1  17        0.31       13.45     29.47 o
 -12   2  17        0.22      -20.37     20.37 o
 -11   2  17       10.27       -4.32     19.46 o
 -10   2  17        0.43        0.47     21.78 o
  -9   2  17        3.84       -7.62     17.43 o
  -8   2  17       21.56       20.27     20.18 o
  -7   2  17        1.45      -15.05     15.05 o
  -6   2  17        7.57       15.05     16.31 o
  -5   2  17       10.86       15.69     15.85 o
  -4   2  17        3.72        4.68     15.62 o
  -3   2  17       59.50      103.05     17.43 o
  -2   2  17        2.96       13.07     15.38 o
  -1   2  17       32.50       48.38     15.96 o
   0   2  17        5.36        6.89     15.38 o
   1   2  17        3.44        1.58     15.50 o
   2   2  17       26.17       21.46     16.76 o
   3   2  17        0.05       16.64     16.93 o
   4   2  17        0.85        3.84     25.62 o
   5   2  17        4.98        1.28     28.82 o
 -12   3  17       27.77       57.15     25.62 o
 -11   3  17        1.56      -25.73     40.35 o
 -10   3  17        6.58       25.94     22.74 o
  -9   3  17        7.57        1.92     17.66 o
  -8   3  17        0.62      -12.92     16.98 o
  -7   3  17       25.68       36.32     17.40 o
  -6   3  17       39.60       41.64     24.34 o
  -5   3  17        9.18        1.01     16.04 o
  -4   3  17       16.85       25.29     15.83 o
  -3   3  17       31.81       54.07     16.69 o
  -2   3  17       26.25       12.50     15.58 o
  -1   3  17        0.02      -14.41     14.41 o
   0   3  17        0.64        4.82     16.04 o
   1   3  17       21.75       32.10     15.85 o
   2   3  17       13.49       -6.73     22.74 o
   3   3  17       21.48       16.65     25.62 o
   4   3  17       10.68      -13.45     25.62 o
   5   3  17        1.49      -10.89     30.11 o
 -11   4  17        0.69       -1.99     20.32 o
 -10   4  17        3.08       -2.25     19.70 o
  -9   4  17       19.72        3.08     18.79 o
  -8   4  17       12.75      -15.48     17.43 o
  -7   4  17        2.10        3.20     16.14 o
  -6   4  17       24.26       45.85     17.14 o
  -5   4  17        6.22       25.99     16.53 o
  -4   4  17        0.60        2.80     16.49 o
  -3   4  17       28.09       42.60     15.40 o
  -2   4  17       83.91       70.66     16.07 o
  -1   4  17       13.20        6.42     16.42 o
   0   4  17        0.16       -0.06     24.98 o
   1   4  17       46.43       54.19     16.59 o
   2   4  17       24.30       19.86     26.26 o
   3   4  17       12.08       26.90     26.90 o
   4   4  17        1.57        3.84     28.18 o
   5   4  17        3.70       12.81     31.39 o
 -11   5  17        1.40        5.72     21.78 o
 -10   5  17        2.60       12.46     19.67 o
  -9   5  17        7.30        0.58     18.79 o
  -8   5  17       15.53       34.91     18.57 o
  -7   5  17        6.46       11.92     17.60 o
  -6   5  17        2.46      -16.49     16.49 o
  -5   5  17        7.70       14.41     15.85 o
  -4   5  17        5.02        4.09     16.04 o
  -3   5  17        0.01       -5.30     15.96 o
  -2   5  17        3.49        1.01     17.94 o
  -1   5  17        9.33       11.42     15.13 o
   0   5  17        4.40      -16.42     16.42 o
   1   5  17        0.29       -5.76     23.70 o
   2   5  17        7.12       16.65     26.90 o
   3   5  17       13.73       16.65     29.47 o
   4   5  17        5.93       14.73     31.39 o
 -11   6  17        1.38        6.27     21.96 o
 -10   6  17       21.39       35.97     20.58 o
  -9   6  17       23.22       36.12     18.55 o
  -8   6  17        1.07      -11.21     18.57 o
  -7   6  17        2.04       -1.68     17.65 o
  -6   6  17        3.40        8.33     24.34 o
  -5   6  17        3.01        2.73     15.62 o
  -4   6  17       15.99       18.51     24.34 o
  -3   6  17        6.34       12.50     16.31 o
  -2   6  17        5.66      -19.16     23.06 o
  -1   6  17       14.24        6.36     16.87 o
   0   6  17       21.94       33.31     27.54 o
   1   6  17       19.99       41.64     24.98 o
   2   6  17        0.33       23.70     28.82 o
   3   6  17        0.29      -28.82     28.82 o
   4   6  17       29.39       49.32     31.39 o
 -10   7  17        0.08       -8.44     20.58 o
  -9   7  17       10.94       25.76     20.82 o
  -8   7  17       19.53       16.96     19.70 o
  -7   7  17        0.57       -2.19     18.10 o
  -6   7  17        2.75      -10.00     20.82 o
  -5   7  17        0.59       -5.59     17.05 o
  -4   7  17        2.25        4.16     18.26 o
  -3   7  17        0.29       11.41     17.22 o
  -2   7  17       19.69        6.05     16.62 o
  -1   7  17        0.09      -10.25     26.90 o
   0   7  17       11.59      -25.62     27.54 o
   1   7  17        8.98       33.31     28.18 o
   2   7  17        0.80      -17.94     26.26 o
   3   7  17       13.48      -30.75     30.75 o
  -9   8  17        4.72       -5.65     20.78 o
  -8   8  17        3.77        2.90     19.91 o
  -7   8  17       11.78       26.58     19.48 o
  -6   8  17        0.45        6.53     18.05 o
  -5   8  17        2.68       21.64     34.91 o
  -4   8  17        7.24       12.48     23.06 o
  -3   8  17       19.23       48.30     18.69 o
  -2   8  17       21.86      -12.17     28.18 o
  -1   8  17        3.50       22.42     29.47 o
   0   8  17       17.68       24.98     28.82 o
   1   8  17       23.32       54.45     32.03 o
   2   8  17        0.18       -3.84     30.75 o
  -8   9  17        0.54       -0.64     20.38 o
  -7   9  17        5.97       21.29     19.67 o
  -6   9  17        2.02       21.01     20.15 o
  -5   9  17        0.70       -1.34     18.96 o
  -4   9  17        0.23       -0.55     18.60 o
  -3   9  17        0.02      -24.34     28.82 o
  -2   9  17        7.32       16.01     26.26 o
  -1   9  17        5.21        6.41     30.11 o
   0   9  17        2.35       35.23     32.03 o
   1   9  17       11.70       16.01     30.11 o
  -6  10  17        0.36      -19.39     19.39 o
  -5  10  17       13.25       26.37     19.51 o
  -4  10  17        7.74      -14.73     30.75 o
  -3  10  17       10.63       47.40     31.39 o
  -2  10  17        0.27       35.87     31.39 o
  -1  10  17        0.93       -5.12     32.03 o
 -11   0  18        7.11        7.05     28.82 o
 -10   0  18        7.14        5.76     28.18 o
  -9   0  18        1.95      -14.09     26.26 o
  -8   0  18       10.31      -19.86     24.98 o
  -7   0  18        4.22      -23.06     24.34 o
  -6   0  18       24.07        3.84     24.34 o
  -5   0  18        1.06       -0.64     24.34 o
  -4   0  18        0.29      -22.42     22.42 o
  -3   0  18       29.70       38.43     24.34 o
  -2   0  18       26.61      -17.94     22.42 o
  -1   0  18       35.81       34.59     23.70 o
   0   0  18      120.90      110.82     26.26 o
   1   0  18       23.97       32.03     24.34 o
   2   0  18       80.61       76.87     25.62 o
   3   0  18        5.12       23.70     27.54 o
   4   0  18       26.06       24.98     27.54 o
 -11   1  18        1.33        0.00     20.38 o
 -10   1  18       29.58       64.56     35.23 o
  -9   1  18        4.51        7.26     18.79 o
  -8   1  18       19.53       11.30     22.74 o
  -7   1  18       67.61       83.44     20.82 o
  -6   1  18       43.52       45.91     18.34 o
  -5   1  18      237.64      215.26     21.74 o
  -4   1  18       27.39       47.78     17.43 o
  -3   1  18        2.67        2.04     16.74 o
  -2   1  18       41.93       44.47     17.62 o
  -1   1  18        5.42      -16.07     16.07 o
   0   1  18        4.39       44.97     16.98 o
   1   1  18        8.32       11.80     17.43 o
   2   1  18        5.45        7.01     17.65 o
   3   1  18        4.31       25.59     17.85 o
   4   1  18        0.03        2.56     25.62 o
 -11   2  18        0.93        1.83     20.15 o
 -10   2  18        0.28       -5.64     19.25 o
  -9   2  18        1.01       10.19     28.82 o
  -8   2  18        0.65      -16.51     17.89 o
  -7   2  18        7.79       16.55     16.69 o
  -6   2  18       35.46       30.75     17.66 o
  -5   2  18       16.46       26.37     20.18 o
  -4   2  18       69.52       41.32     17.66 o
  -3   2  18       42.88       41.42     34.91 o
  -2   2  18       64.75       48.28     17.33 o
  -1   2  18        2.60       -5.76     16.76 o
   0   2  18       31.22       18.32     16.87 o
   1   2  18       15.03       34.19     17.14 o
   2   2  18       71.16       92.19     24.34 o
   3   2  18       22.46       39.07     27.54 o
   4   2  18       12.83       21.14     28.18 o
 -11   3  18        1.23      -20.61     20.61 o
 -10   3  18       13.90       27.26     27.54 o
  -9   3  18       13.16       25.19     19.70 o
  -8   3  18       28.52       30.05     18.79 o
  -7   3  18        2.54       -7.86     20.82 o
  -6   3  18       12.51       11.87     17.43 o
  -5   3  18       74.12       93.87     18.10 o
  -4   3  18       10.05       31.98     16.94 o
  -3   3  18        0.40      -16.23     16.23 o
  -2   3  18       19.90        9.99     16.97 o
  -1   3  18       36.29       43.00     17.05 o
   0   3  18        3.71       14.26     21.78 o
   1   3  18        5.32       41.67     17.33 o
   2   3  18       13.75       60.66     19.54 o
   3   3  18       17.50       26.26     28.82 o
   4   3  18       18.73       35.23     29.47 o
 -11   4  18        0.34       18.29     30.11 o
 -10   4  18        6.67       10.25     20.38 o
  -9   4  18        2.04       12.99     20.50 o
  -8   4  18        1.49      -18.34     18.34 o
  -7   4  18       11.81       -3.42     17.60 o
  -6   4  18       38.91       52.38     18.76 o
  -5   4  18        0.64       -6.17     16.94 o
  -4   4  18       15.93       16.23     16.87 o
  -3   4  18       35.86       55.83     17.78 o
  -2   4  18        4.01      -16.69     16.69 o
  -1   4  18       37.84       54.91     18.14 o
   0   4  18        6.51       -5.28     19.22 o
   1   4  18        1.80       24.51     17.39 o
   2   4  18       34.72       49.96     28.82 o
   3   4  18        2.78       -3.84     28.18 o
   4   4  18        0.29      -28.82     28.82 o
 -10   5  18        2.69       -1.40     20.61 o
  -9   5  18        5.65       29.15     20.38 o
  -8   5  18       11.47       -7.96     18.79 o
  -7   5  18        6.43      -18.10     18.10 o
  -6   5  18       17.44       11.89     18.31 o
  -5   5  18        7.56        1.92     48.68 o
  -4   5  18        2.50      -17.14     17.14 o
  -3   5  18        8.41        7.00     17.51 o
  -2   5  18       15.22        1.99     16.74 o
  -1   5  18       22.51       51.40     17.85 o
   0   5  18       30.61       57.20     32.35 o
   1   5  18        2.86       42.28     29.47 o
   2   5  18        0.07       28.82     28.82 o
   3   5  18       18.41       22.42     30.75 o
  -9   6  18        0.98       22.20     20.58 o
  -8   6  18        2.29        5.44     19.93 o
  -7   6  18        7.89       11.56     19.33 o
  -6   6  18        7.20       -7.18     17.85 o
  -5   6  18        0.41        6.25     18.05 o
  -4   6  18        2.20        0.84     17.78 o
  -3   6  18       13.62       28.15     17.39 o
  -2   6  18        4.43      -16.67     18.14 o
  -1   6  18        8.66       12.33     27.86 o
   0   6  18        1.19      -23.06     27.54 o
   1   6  18        0.63      -27.54     27.54 o
   2   6  18       15.17        5.12     30.11 o
   3   6  18        5.67        5.12     33.31 o
  -9   7  18        1.53      -20.18     21.06 o
  -8   7  18       33.53       21.71     20.37 o
  -7   7  18       17.06       27.53     19.87 o
  -6   7  18        0.23      -18.50     18.50 o
  -5   7  18        4.69       17.08     18.42 o
  -4   7  18       13.39        6.16     18.90 o
  -3   7  18       16.10        4.87     18.14 o
  -2   7  18       18.10        8.05     30.43 o
  -1   7  18        6.17       28.82     29.47 o
   0   7  18        0.43       -3.20     29.47 o
   1   7  18        1.77       -3.84     26.26 o
   2   7  18        4.53       17.94     32.03 o
  -8   8  18        0.99      -21.78     28.18 o
  -7   8  18       13.58       24.09     25.62 o
  -6   8  18        1.14      -10.28     33.95 o
  -5   8  18        1.18        3.92     18.77 o
  -4   8  18        0.50        7.75     18.77 o
  -3   8  18        2.24      -13.51     25.62 o
  -2   8  18        0.40      -26.26     29.47 o
  -1   8  18       10.81       34.59     32.03 o
   0   8  18        0.89       24.98     31.39 o
   1   8  18        4.46        3.84     32.03 o
  -6   9  18        1.54      -11.21     20.32 o
  -5   9  18        6.30       18.59     19.51 o
  -4   9  18        4.33      -18.77     18.77 o
  -3   9  18        0.54        1.92     32.03 o
  -2   9  18        0.42       23.06     31.39 o
  -1   9  18        1.02      -14.09     31.39 o
 -10   1  19        8.53       24.84     21.06 o
  -9   1  19        6.22       32.22     20.12 o
  -8   1  19        0.15       17.60     18.05 o
  -7   1  19        0.41      -13.45     19.22 o
  -6   1  19        0.37      -17.43     17.43 o
  -5   1  19        1.20      -17.89     17.89 o
  -4   1  19        3.56      -17.29     34.59 o
  -3   1  19       21.81       39.19     18.10 o
  -2   1  19        1.03      -17.19     17.19 o
  -1   1  19        3.73       13.12     26.58 o
   0   1  19        8.25       -3.52     25.30 o
   1   1  19        0.08      -19.22     19.22 o
   2   1  19        0.19       -9.46     18.69 o
   3   1  19        1.32      -31.54     35.23 o
 -10   2  19        0.10      -20.15     20.15 o
  -9   2  19        1.79      -15.00     19.70 o
  -8   2  19        1.46       -3.90     18.96 o
  -7   2  19        0.20      -15.01     22.42 o
  -6   2  19       10.77       12.88     18.34 o
  -5   2  19       21.77       -1.18     18.10 o
  -4   2  19        1.19      -17.43     17.43 o
  -3   2  19       13.28      -12.69     23.38 o
  -2   2  19        2.57        5.03     17.85 o
  -1   2  19       12.85      -12.57     17.19 o
   0   2  19       36.19       47.19     18.31 o
   1   2  19        8.34       -9.16     19.22 o
   2   2  19        3.23        0.82     19.46 o
   3   2  19        3.37       24.98     27.54 o
 -10   3  19        1.22        6.07     21.03 o
  -9   3  19        5.82       43.30     19.51 o
  -8   3  19        0.51        6.48     19.70 o
  -7   3  19        0.11       -8.02     18.05 o
  -6   3  19        3.84        4.98     17.60 o
  -5   3  19        1.76        5.89     17.85 o
  -4   3  19       11.66       -4.60     18.31 o
  -3   3  19        0.08      -17.14     17.14 o
  -2   3  19       23.08       22.90     18.05 o
  -1   3  19        0.02        2.96     17.78 o
   0   3  19        2.08      -18.31     18.31 o
   1   3  19       20.24       23.15     19.01 o
   2   3  19        6.21        7.69     28.82 o
   3   3  19        0.93        3.84     28.82 o
  -9   4  19        4.82       19.91     20.37 o
  -8   4  19        2.16       36.22     19.67 o
  -7   4  19        0.00        3.32     24.34 o
  -6   4  19        3.76        6.23     18.10 o
  -5   4  19       17.55       -3.05     18.69 o
  -4   4  19        7.80       -6.44     34.59 o
  -3   4  19        0.99      -17.22     17.22 o
  -2   4  19        5.71       -2.25     18.58 o
  -1   4  19        1.66      -13.45     23.06 o
   0   4  19       20.67       17.60     18.96 o
   1   4  19        0.09        2.56     29.47 o
   2   4  19        0.04      -19.22     28.18 o
  -9   5  19        5.57        3.09     21.06 o
  -8   5  19        1.63      -19.67     19.67 o
  -7   5  19        1.72        0.16     36.19 o
  -6   5  19        1.23       -5.12     19.21 o
  -5   5  19       17.57       23.05     19.61 o
  -4   5  19        7.29        7.05     17.21 o
  -3   5  19        7.19       39.12     19.67 o
  -2   5  19        2.34        2.66     18.31 o
  -1   5  19        0.76       12.90     18.60 o
   0   5  19        2.40       17.94     30.11 o
   1   5  19        0.04      -28.82     28.82 o
   2   5  19        3.22        3.20     30.11 o
  -8   6  19        2.85        4.16     20.84 o
  -7   6  19        0.94      -15.71     19.41 o
  -6   6  19        0.27      -18.96     18.96 o
  -5   6  19        1.04       -2.73     19.33 o
  -4   6  19        5.05       -2.24     17.66 o
  -3   6  19        1.49       -9.56     19.33 o
  -2   6  19        0.03       -3.69     18.47 o
  -1   6  19        0.11       26.90     26.90 o
   0   6  19        3.06      -30.11     30.11 o
   1   6  19        0.18        7.69     31.39 o
  -7   7  19        0.90       18.45     20.58 o
  -6   7  19        2.34       -0.06     19.51 o
  -5   7  19        4.33        7.95     23.70 o
  -4   7  19        1.30       14.25     26.58 o
  -3   7  19        5.74      -12.31     18.93 o
  -2   7  19        3.71       -1.92     30.75 o
  -1   7  19        2.02       -6.41     31.39 o
   0   7  19        0.08       -1.28     30.75 o
  -5   8  19        0.59      -19.97     19.97 o
  -4   8  19        0.29      -10.62     19.70 o
  -3   8  19        0.24       17.29     32.03 o
  -9   0  20       21.38       29.47     30.75 o
  -8   0  20       13.04       -0.64     28.18 o
  -7   0  20        0.08        8.33     28.18 o
  -6   0  20        5.54       60.21     28.82 o
  -5   0  20       21.91       -7.05     26.90 o
  -4   0  20        3.35       -1.92     26.90 o
  -3   0  20        4.40        3.84     26.90 o
  -2   0  20       13.46       41.00     28.18 o
  -1   0  20        3.26        1.28     26.90 o
   0   0  20        2.43       11.53     26.90 o
   1   0  20       20.24       -3.20     27.54 o
  -9   1  20        2.50       -8.73     48.04 o
  -8   1  20        0.25       -6.09     20.38 o
  -7   1  20       32.84       24.62     20.15 o
  -6   1  20       34.27       16.34     20.15 o
  -5   1  20        6.13       17.55     19.21 o
  -4   1  20        7.32       -2.68     40.03 o
  -3   1  20       11.79        2.14     29.15 o
  -2   1  20       54.90       59.95     20.15 o
  -1   1  20        3.40      -14.76     18.55 o
   0   1  20        6.97       22.95     19.67 o
   1   1  20       26.08       48.04     25.62 o
  -9   2  20       13.01        7.05     21.29 o
  -8   2  20       14.70       22.16     20.82 o
  -7   2  20        1.61       17.24     20.15 o
  -6   2  20        5.86       28.31     18.60 o
  -5   2  20        2.37       23.38     21.14 o
  -4   2  20        0.09       15.45     19.61 o
  -3   2  20        0.04       -0.29     18.76 o
  -2   2  20        8.94       15.23     19.70 o
  -1   2  20       34.29       39.42     19.46 o
   0   2  20        1.85        7.10     20.12 o
   1   2  20       43.64       64.72     21.51 o
  -8   3  20        0.96       -6.32     27.54 o
  -7   3  20        1.12      -10.60     24.98 o
  -6   3  20       10.70        4.28     19.41 o
  -5   3  20        3.56      -18.69     18.69 o
  -4   3  20        0.85       20.25     19.67 o
  -3   3  20        5.14       -5.99     19.01 o
  -2   3  20       25.16       22.74     19.79 o
  -1   3  20       23.04       24.71     20.82 o
   0   3  20        0.84      -19.67     19.67 o
   1   3  20       14.54       -4.61     19.79 o
  -8   4  20        9.01       15.35     21.48 o
  -7   4  20        0.55        2.73     20.52 o
  -6   4  20        4.20       -3.89     24.02 o
  -5   4  20        7.47       17.56     19.87 o
  -4   4  20        0.01      -20.18     20.18 o
  -3   4  20        0.12        4.80     18.12 o
  -2   4  20        0.11       -6.44     19.05 o
  -1   4  20        0.07        1.21     24.98 o
   0   4  20        1.31      -15.68     19.67 o
  -7   5  20        0.69       -0.83     33.95 o
  -6   5  20       12.95       14.97     20.37 o
  -5   5  20        1.65       14.58     32.67 o
  -4   5  20        3.00       15.86     19.97 o
  -3   5  20        6.07       -5.21     19.08 o
  -2   5  20        1.40       10.82     20.01 o
  -1   5  20        2.34       16.30     28.50 o
  -6   6  20        3.25        0.56     26.58 o
  -5   6  20        0.02       -9.08     19.79 o
  -4   6  20        0.02       16.78     33.63 o
  -3   6  20        3.87       21.68     20.47 o
  -2   6  20        2.08        0.74     20.70 o
  -7   1  21        1.22       -6.93     20.61 o
  -6   1  21        6.35       20.63     19.61 o
  -5   1  21        0.34       -9.38     22.10 o
  -4   1  21        2.43      -19.70     19.70 o
  -3   1  21        1.12        1.92     21.78 o
  -2   1  21        2.19        9.84     21.14 o
  -1   1  21        0.01      -27.22     27.22 o
  -7   2  21        2.00       37.82     39.71 o
  -6   2  21        1.61        9.20     22.74 o
  -5   2  21        0.16        6.54     20.82 o
  -4   2  21        0.01      -19.01     19.01 o
  -3   2  21        1.19        1.88     34.27 o
  -2   2  21        0.69       21.37     21.14 o
  -1   2  21        3.15        9.10     20.58 o
  -6   3  21        0.16       31.99     21.27 o
  -5   3  21        0.42      -22.74     22.74 o
  -4   3  21        1.00      -10.04     20.32 o
  -3   3  21        1.97        7.87     20.12 o
  -2   3  21        2.19        7.37     21.29 o
  -4   4  21        4.29        1.28     28.82 o
 
